# Supplementary material for: Crystal structure and Hirshfeld analysis of diethyl (2E,2′E)-3,3′-[1-(8-phenyl­isoquinolin-1-yl)-1H-indole-2,7-di­yl]diacrylate
Source: Acta Crystallogr E Crystallogr Commun. 2021 Aug 6;77(Pt 9):895–8. doi: 10.1107/S2056989021007829 (PMC8423018; doi:10.1107/S2056989021007829)
Supplement: Supplementary file 1 [file e-77-00895-sup1.cif]

##############################################################################
#                                                                            #
# This CIF contains the data in a paper accepted for publication in          #
# Acta Crystallographica Section E. It conforms to the requirements of       #
# Notes for Authors for Acta Crystallographica Section E, and has been       #
# peer reviewed under the auspices of the IUCr Commission on Journals.       #
#                                                                            #
# Full details of the Crystallographic Information File format               #
# are given in the paper "The Crystallographic Information File (CIF):       #
# a New Standard Archive File for Crystallography" by S. R. Hall, F. H.      #
# Allen and I. D. Brown [Acta Cryst. (1991), A47, 655-685].                  #
#                                                                            #
# The current version of the core CIF dictionary is obtainable from          #
# ftp://ftp.iucr.org/pub/cif_core.dic.                                       #
#                                                                            #
# Software is freely available for graphical display of the structure(s)     #
# in this CIF. For information consult the CIF software page                 #
# http://www.iucr.org/resources/cif/software.                                #
#                                                                            #
# This file may be used for bona fide research purposes within the           #
# scientific community so long as proper attribution is given to the journal # 
# article from which it was obtained.                                        #
#                                                                            #
##############################################################################
data_I
_audit_creation_method     SHELXL-97
_journal_date_recd_electronic     2021-06-25
_journal_date_accepted     2021-07-30
_journal_name_full     'Acta Crystallographica, Section E'
_journal_year     2021
_journal_volume     77
_journal_issue      9
_journal_page_first     0
_journal_page_last     0
_journal_paper_category     GO
_journal_paper_doi     10.1107/S2056989021007829
_journal_coeditor_code     ZN2008
_publ_contact_author_name     'X.-J. Zhang'
_publ_contact_author_address
;
Department of Orthopedic Surgery, Zhongda Hospital, School of Medicine,
 Southeast Univeristy, Nanjing 210009, People's Republic of China
;
_publ_contact_author_email     'zxjseu@163.com'
_publ_contact_author_fax     ?
_publ_contact_author_phone     ?
_publ_section_title
;\
Crystal structure and Hirshfeld analysis of diethyl
(2<i>E</i>,2'<i>E</i>)-3,3'-[1-(8-phenylisoquinolin-1-yl)-1<i>H</i>-indole-2,\
7-diyl]diacrylate
;
loop_
    _publ_author_name
    _publ_author_footnote
    _publ_author_address
    'Zhang, Xue-Jun' .
;
Department of Orthopedic Surgery, Zhongda Hospital, School of Medicine,
Southeast University, Nanjing 210009, People's Republic of China
;
_publ_section_synopsis
;
In the molecule  of title compound, intramolecular \p--\p interactions between
the indole unit and benzene ring help to  establish the clip-shaped
conformation of the molecule. In the crystal, the molecules are assembled into
two-dimensional layers <i>via</i>  C---H...O hydrogen bonds, \p--\p and
C---H...\p inter\\u000173actions.
;
_chemical_name_systematic
;\
Diethyl
(2<i>E</i>,2'<i>E</i>)-3,3'-[1-(8-phenylisoquinolin-1-yl)-1<i>H</i>-indole-\
2,7-diyl]diacrylate
;
_chemical_name_common     ?
_chemical_formula_moiety     ?
_chemical_formula_sum     'C33 H28 N2 O4'
_chemical_formula_weight     516.57
_chemical_melting_point     ?
_symmetry_cell_setting     triclinic
_symmetry_space_group_name_H-M     'P-1   '
loop_
    _symmetry_equiv_pos_as_xyz
    'x, y, z'
    '-x, -y, -z'
_cell_length_a     7.6918(11)
_cell_length_b     13.299(2)
_cell_length_c     14.130(2)
_cell_angle_alpha     75.026(2)
_cell_angle_beta     81.728(3)
_cell_angle_gamma     79.838(2)
_cell_volume     1367.1(4)
_cell_formula_units_Z     2
_cell_measurement_reflns_used     2873
_cell_measurement_theta_min     2.44
_cell_measurement_theta_max     26.80
_cell_measurement_temperature     296(2)
_exptl_crystal_description     'block'
_exptl_crystal_colour     'yellow'
_exptl_crystal_size_max     0.25
_exptl_crystal_size_mid     0.22
_exptl_crystal_size_min     0.18
_exptl_crystal_density_diffrn     1.255
_exptl_crystal_density_meas     ?
_exptl_crystal_density_method     'not measured'
_exptl_crystal_F_000     544
_exptl_absorpt_coefficient_mu     0.083
_exptl_absorpt_correction_type     multi-scan
_exptl_absorpt_process_details
;
(SADABS; Krause <i>et al.</i>,  2015)
;
_exptl_absorpt_correction_T_min     0.9796
_exptl_absorpt_correction_T_max     0.9852
_exptl_special_details     ?
_diffrn_ambient_temperature     296(2)
_diffrn_radiation_type     MoK\a
_diffrn_radiation_wavelength     0.71073
_diffrn_radiation_source     'fine-focus sealed tube'
_diffrn_radiation_monochromator     graphite
_diffrn_measurement_device_type     'Bruker APEXII CCD'
_diffrn_measurement_method     '\f and \w scans'
_diffrn_detector_area_resol_mean     ?
_diffrn_reflns_number     7633
_diffrn_reflns_av_R_equivalents     0.0192
_diffrn_reflns_av_sigmaI/netI     0.0289
_diffrn_reflns_theta_min     1.60
_diffrn_reflns_theta_max     25.01
_diffrn_reflns_theta_full     25.01
_diffrn_measured_fraction_theta_max     0.996
_diffrn_measured_fraction_theta_full     0.996
_diffrn_reflns_limit_h_min     -8
_diffrn_reflns_limit_h_max     9
_diffrn_reflns_limit_k_min     -15
_diffrn_reflns_limit_k_max     15
_diffrn_reflns_limit_l_min     -16
_diffrn_reflns_limit_l_max     14
_refine_special_details
;
 Refinement of F^2^ against ALL reflections.  The weighted R-factor wR and
 goodness of fit S are based on F^2^, conventional R-factors R are based
 on F, with F set to zero for negative F^2^. The threshold expression of
 F^2^ > 2sigma(F^2^) is used only for calculating R-factors(gt) etc. and is
 not relevant to the choice of reflections for refinement.  R-factors based
 on F^2^ are statistically about twice as large as those based on F, and R-
 factors based on ALL data will be even larger.
;
_reflns_number_total     4787
_reflns_number_gt     3595
_reflns_threshold_expression     >2sigma(I)
_refine_ls_structure_factor_coef     Fsqd
_refine_ls_matrix_type     full
_refine_ls_R_factor_all     0.0596
_refine_ls_R_factor_gt     0.0419
_refine_ls_wR_factor_gt     0.1041
_refine_ls_wR_factor_ref     0.1181
_refine_ls_goodness_of_fit_ref     1.018
_refine_ls_restrained_S_all     1.031
_refine_ls_number_reflns     4787
_refine_ls_number_parameters     361
_refine_ls_number_restraints     12
_refine_ls_hydrogen_treatment     mixed
_refine_ls_weighting_scheme     calc
_refine_ls_weighting_details
         'calc w=1/[\s^2^(Fo^2^)+(0.0501P)^2^+0.2961P] where P=(Fo^2^+2Fc^2^)/3'
_atom_sites_solution_hydrogens     geom
_atom_sites_solution_primary     direct
_atom_sites_solution_secondary     difmap
_refine_ls_shift/su_max     0.000
_refine_ls_shift/su_mean     0.000
_refine_diff_density_max     0.186
_refine_diff_density_min     -0.173
_refine_ls_extinction_method     none
_refine_ls_extinction_coef     ?
loop_
    _atom_type_symbol
    _atom_type_description
    _atom_type_scat_dispersion_real
    _atom_type_scat_dispersion_imag
    _atom_type_scat_source
    'C' 'C' 0.0033 0.0016
                         'International Tables Vol C Tables 4.2.6.8 and 6.1.1.4'
    'H' 'H' 0.0000 0.0000
                         'International Tables Vol C Tables 4.2.6.8 and 6.1.1.4'
    'N' 'N' 0.0061 0.0033
                         'International Tables Vol C Tables 4.2.6.8 and 6.1.1.4'
    'O' 'O' 0.0106 0.0060
                         'International Tables Vol C Tables 4.2.6.8 and 6.1.1.4'
_computing_data_collection
;
APEX2 (Bruker, 2014)
;
_computing_cell_refinement
;
SAINT (Bruker, 2014)
;
_computing_data_reduction
;
SAINT (Bruker, 2014)
;
_computing_structure_solution
;
SHELXS97 (Sheldrick, 2008)
;
_computing_structure_refinement
;
SHELXL97 (Sheldrick, 2008)
;
_computing_molecular_graphics
;
SHELXTL (Sheldrick, 2008)
;
_computing_publication_material
;
SHELXTL (Sheldrick, 2008)
;
loop_
    _atom_site_type_symbol
    _atom_site_label
    _atom_site_fract_x
    _atom_site_fract_y
    _atom_site_fract_z
    _atom_site_U_iso_or_equiv
    _atom_site_adp_type
    _atom_site_calc_flag
    _atom_site_refinement_flags
    _atom_site_occupancy
    _atom_site_symmetry_multiplicity
    _atom_site_disorder_assembly
    _atom_site_disorder_group
    C C1 -0.2667(3) 0.12835(16) 0.62659(15) 0.0669(5) Uani d . 1 1 . .
    H H1A -0.2063 0.0785 0.5933 0.080 Uiso calc R 1 1 . .
    C C2 -0.3886(3) 0.2076(2) 0.58064(17) 0.0805(6) Uani d . 1 1 . .
    H H2A -0.4085 0.2117 0.5163 0.097 Uiso calc R 1 1 . .
    C C3 -0.4814(3) 0.28071(18) 0.62914(18) 0.0781(6) Uani d . 1 1 . .
    H H3A -0.5642 0.3342 0.5979 0.094 Uiso calc R 1 1 . .
    C C4 -0.4512(3) 0.27430(16) 0.72388(17) 0.0714(6) Uani d . 1 1 . .
    H H4A -0.5149 0.3231 0.7573 0.086 Uiso calc R 1 1 . .
    C C5 -0.3266(2) 0.19584(14) 0.77003(14) 0.0579(5) Uani d . 1 1 . .
    H H5A -0.3061 0.1929 0.8340 0.070 Uiso calc R 1 1 . .
    C C6 -0.2320(2) 0.12148(13) 0.72222(13) 0.0492(4) Uani d . 1 1 . .
    C C7 -0.1090(2) 0.03181(12) 0.77462(12) 0.0486(4) Uani d . 1 1 . .
    C C8 -0.1445(3) -0.06862(14) 0.78380(15) 0.0645(5) Uani d . 1 1 . .
    H H8A -0.2356 -0.0776 0.7514 0.077 Uiso calc R 1 1 . .
    C C9 -0.0479(3) -0.15732(15) 0.84018(17) 0.0737(6) Uani d . 1 1 . .
    H H9A -0.0704 -0.2240 0.8409 0.088 Uiso calc R 1 1 . .
    C C10 0.0779(3) -0.14745(14) 0.89381(15) 0.0668(5) Uani d . 1 1 . .
    H H10A 0.1360 -0.2067 0.9343 0.080 Uiso calc R 1 1 . .
    C C11 0.1205(2) -0.04680(13) 0.88805(13) 0.0530(4) Uani d . 1 1 . .
    C C12 0.0358(2) 0.04292(12) 0.82278(11) 0.0439(4) Uani d . 1 1 . .
    C C13 0.1124(2) 0.13686(12) 0.80938(12) 0.0444(4) Uani d . 1 1 . .
    C C14 0.2831(3) 0.06566(16) 0.93629(15) 0.0661(5) Uani d . 1 1 . .
    H H14A 0.3522 0.0754 0.9812 0.079 Uiso calc R 1 1 . .
    C C15 0.2454(3) -0.03174(16) 0.94468(14) 0.0644(5) Uani d . 1 1 . .
    H H15A 0.3022 -0.0890 0.9880 0.077 Uiso calc R 1 1 . .
    C C16 0.1046(2) 0.21406(12) 0.62857(12) 0.0475(4) Uani d . 1 1 . .
    C C17 0.1905(2) 0.13020(13) 0.58706(13) 0.0529(4) Uani d . 1 1 . .
    C C18 0.1870(3) 0.14647(16) 0.48587(14) 0.0706(6) Uani d . 1 1 . .
    H H18A 0.2414 0.0930 0.4556 0.085 Uiso calc R 1 1 . .
    C C19 0.1055(3) 0.23942(17) 0.42822(15) 0.0809(7) Uani d . 1 1 . .
    H H19A 0.1028 0.2456 0.3614 0.097 Uiso calc R 1 1 . .
    C C20 0.0292(3) 0.32200(16) 0.46865(15) 0.0734(6) Uani d . 1 1 . .
    H H20A -0.0221 0.3846 0.4294 0.088 Uiso calc R 1 1 . .
    C C21 0.0296(2) 0.31074(13) 0.57007(13) 0.0556(4) Uani d . 1 1 . .
    C C22 -0.0357(3) 0.37794(13) 0.63444(14) 0.0596(5) Uani d . 1 1 . .
    H H22A -0.0906 0.4472 0.6159 0.072 Uiso calc R 1 1 . .
    C C23 -0.0048(2) 0.32418(12) 0.72834(13) 0.0513(4) Uani d . 1 1 . .
    C C24 -0.0523(2) 0.35547(13) 0.82037(14) 0.0559(4) Uani d . 1 1 . .
    H H24A -0.0273 0.3047 0.8777 0.067 Uiso calc R 1 1 . .
    C C25 -0.1282(3) 0.44978(15) 0.83035(15) 0.0655(5) Uani d . 1 1 . .
    H H25A -0.1514 0.5028 0.7743 0.079 Uiso calc R 1 1 . .
    C C26 -0.1769(3) 0.47315(14) 0.92742(16) 0.0620(5) Uani d . 1 1 . .
    C C27 -0.3135(4) 0.60395(19) 1.01189(17) 0.0965(8) Uani d . 1 1 . .
    H H27A -0.3689 0.5494 1.0600 0.116 Uiso calc R 1 1 . .
    H H27B -0.2107 0.6153 1.0382 0.116 Uiso calc R 1 1 . .
    C C28 -0.4373(3) 0.69986(18) 0.99332(18) 0.0925(8) Uani d . 1 1 . .
    H H28A -0.4743 0.7218 1.0536 0.139 Uiso calc R 1 1 . .
    H H28B -0.5390 0.6881 0.9677 0.139 Uiso calc R 1 1 . .
    H H28C -0.3813 0.7537 0.9462 0.139 Uiso calc R 1 1 . .
    C C29 0.2884(2) 0.03339(13) 0.64329(13) 0.0532(4) Uani d . 1 1 . .
    H H29A 0.3565 0.0398 0.6901 0.064 Uiso calc R 1 1 . .
    C C30 0.2869(3) -0.06246(14) 0.63238(14) 0.0587(5) Uani d . 1 1 . .
    H H30A 0.2193 -0.0711 0.5863 0.070 Uiso calc R 1 1 . .
    C C31 0.3893(3) -0.15528(14) 0.69115(14) 0.0594(5) Uani d . 1 1 A .
    C C32 0.4348(4) -0.34173(18) 0.7337(2) 0.1125(10) Uani d P 0.50 1 A 1
    H H32A 0.4220 -0.3423 0.8031 0.135 Uiso calc PR 0.50 1 A 1
    H H32B 0.5603 -0.3516 0.7109 0.135 Uiso calc PR 0.50 1 A 1
    C C33 0.3476(11) -0.4261(6) 0.7177(6) 0.122(3) Uani d PU 0.50 1 A 1
    H H33A 0.4013 -0.4931 0.7538 0.183 Uiso calc PR 0.50 1 A 1
    H H33B 0.3616 -0.4246 0.6488 0.183 Uiso calc PR 0.50 1 A 1
    H H33C 0.2235 -0.4150 0.7402 0.183 Uiso calc PR 0.50 1 A 1
    C C32' 0.4348(4) -0.34173(18) 0.7337(2) 0.1125(10) Uani d P 0.50 1 A 2
    H H32C 0.5485 -0.3315 0.7489 0.135 Uiso calc PR 0.50 1 A 2
    H H32D 0.3629 -0.3649 0.7952 0.135 Uiso calc PR 0.50 1 A 2
    C C33' 0.4613(11) -0.4205(6) 0.6780(6) 0.123(3) Uani d PU 0.50 1 A 2
    H H33D 0.5198 -0.4853 0.7155 0.185 Uiso calc PR 0.50 1 A 2
    H H33E 0.5333 -0.3977 0.6174 0.185 Uiso calc PR 0.50 1 A 2
    H H33F 0.3484 -0.4312 0.6639 0.185 Uiso calc PR 0.50 1 A 2
    N N1 0.07802(17) 0.22204(9) 0.72568(10) 0.0450(3) Uani d . 1 1 . .
    N N2 0.22465(19) 0.15007(11) 0.86518(11) 0.0565(4) Uani d . 1 1 . .
    O O1 -0.1490(2) 0.41273(11) 1.00476(11) 0.0842(5) Uani d . 1 1 . .
    O O2 -0.2587(2) 0.57132(11) 0.92002(10) 0.0829(5) Uani d . 1 1 . .
    O O3 0.4949(2) -0.15455(12) 0.74563(12) 0.0822(4) Uani d . 1 1 . .
    O O4 0.3472(2) -0.24346(10) 0.67786(11) 0.0831(5) Uani d . 1 1 . .
loop_
    _atom_site_aniso_label
    _atom_site_aniso_U_11
    _atom_site_aniso_U_22
    _atom_site_aniso_U_33
    _atom_site_aniso_U_12
    _atom_site_aniso_U_13
    _atom_site_aniso_U_23
    C1 0.0716(13) 0.0773(13) 0.0607(12) -0.0157(10) -0.0119(10) -0.0266(10)
    C2 0.0833(15) 0.0984(17) 0.0651(14) -0.0211(13) -0.0271(12) -0.0129(13)
    C3 0.0634(13) 0.0787(15) 0.0846(16) -0.0108(11) -0.0249(12) 0.0038(12)
    C4 0.0633(12) 0.0652(12) 0.0771(15) 0.0021(10) -0.0026(11) -0.0120(11)
    C5 0.0602(11) 0.0592(11) 0.0508(10) -0.0031(9) -0.0021(9) -0.0124(8)
    C6 0.0483(9) 0.0527(10) 0.0500(10) -0.0156(7) -0.0014(8) -0.0147(8)
    C7 0.0525(10) 0.0448(9) 0.0491(10) -0.0095(7) 0.0042(8) -0.0158(7)
    C8 0.0677(12) 0.0551(11) 0.0759(13) -0.0193(9) 0.0030(10) -0.0234(10)
    C9 0.0843(15) 0.0413(10) 0.0905(16) -0.0173(10) 0.0150(13) -0.0148(10)
    C10 0.0763(13) 0.0437(10) 0.0669(13) 0.0004(9) 0.0090(11) -0.0042(9)
    C11 0.0543(10) 0.0480(10) 0.0489(10) 0.0021(8) 0.0057(8) -0.0103(8)
    C12 0.0480(9) 0.0402(8) 0.0418(9) -0.0028(7) 0.0040(7) -0.0136(7)
    C13 0.0468(9) 0.0431(9) 0.0437(9) -0.0007(7) -0.0024(7) -0.0164(7)
    C14 0.0640(12) 0.0750(14) 0.0611(12) 0.0068(10) -0.0208(10) -0.0231(10)
    C15 0.0640(12) 0.0625(12) 0.0553(11) 0.0132(9) -0.0079(9) -0.0077(9)
    C16 0.0547(10) 0.0426(9) 0.0473(10) -0.0154(7) -0.0011(8) -0.0113(7)
    C17 0.0621(11) 0.0493(10) 0.0500(10) -0.0155(8) 0.0041(8) -0.0170(8)
    C18 0.1023(16) 0.0597(12) 0.0512(12) -0.0169(11) 0.0054(11) -0.0193(9)
    C19 0.130(2) 0.0674(13) 0.0451(11) -0.0225(13) -0.0057(12) -0.0101(10)
    C20 0.1067(17) 0.0536(11) 0.0566(12) -0.0204(11) -0.0122(11) 0.0007(9)
    C21 0.0686(11) 0.0449(9) 0.0539(11) -0.0169(8) -0.0061(9) -0.0073(8)
    C22 0.0717(12) 0.0369(9) 0.0686(13) -0.0089(8) -0.0076(10) -0.0090(9)
    C23 0.0579(10) 0.0372(9) 0.0603(11) -0.0068(7) -0.0038(8) -0.0156(8)
    C24 0.0626(11) 0.0440(9) 0.0637(11) -0.0046(8) -0.0060(9) -0.0198(8)
    C25 0.0793(13) 0.0527(11) 0.0630(12) 0.0064(9) -0.0089(10) -0.0213(9)
    C26 0.0675(12) 0.0489(11) 0.0704(13) 0.0050(9) -0.0107(10) -0.0226(10)
    C27 0.129(2) 0.0874(16) 0.0712(15) 0.0354(15) -0.0210(14) -0.0450(13)
    C28 0.1016(18) 0.0868(16) 0.0880(17) 0.0128(13) 0.0026(14) -0.0434(14)
    C29 0.0549(10) 0.0556(10) 0.0498(10) -0.0072(8) 0.0066(8) -0.0209(8)
    C30 0.0711(12) 0.0542(11) 0.0530(11) -0.0030(9) -0.0060(9) -0.0211(8)
    C31 0.0649(12) 0.0581(11) 0.0565(11) -0.0013(9) -0.0013(9) -0.0238(9)
    C32 0.169(3) 0.0536(14) 0.114(2) 0.0120(15) -0.062(2) -0.0116(14)
    C33 0.171(6) 0.063(3) 0.126(5) -0.012(4) -0.035(5) -0.007(3)
    C32' 0.169(3) 0.0536(14) 0.114(2) 0.0120(15) -0.062(2) -0.0116(14)
    C33' 0.151(6) 0.068(4) 0.152(6) 0.019(4) -0.049(5) -0.035(4)
    N1 0.0526(8) 0.0371(7) 0.0476(8) -0.0073(6) -0.0034(6) -0.0147(6)
    N2 0.0544(9) 0.0595(9) 0.0605(9) -0.0024(7) -0.0134(7) -0.0229(8)
    O1 0.1208(13) 0.0566(8) 0.0690(10) 0.0082(8) -0.0098(9) -0.0183(7)
    O2 0.1138(12) 0.0630(9) 0.0678(9) 0.0313(8) -0.0199(8) -0.0324(7)
    O3 0.0754(10) 0.0800(10) 0.0964(12) -0.0037(7) -0.0272(9) -0.0254(8)
    O4 0.1246(13) 0.0488(8) 0.0808(10) 0.0030(8) -0.0383(9) -0.0200(7)
_geom_special_details
;
 All esds (except the esd in the dihedral angle between two l.s. planes)
 are estimated using the full covariance matrix.  The cell esds are taken
 into account individually in the estimation of esds in distances, angles
 and torsion angles; correlations between esds in cell parameters are only
 used when they are defined by crystal symmetry.  An approximate (isotropic)
 treatment of cell esds is used for estimating esds involving l.s. planes.
;
loop_
    _geom_bond_atom_site_label_1
    _geom_bond_atom_site_label_2
    _geom_bond_site_symmetry_2
    _geom_bond_distance
    _geom_bond_publ_flag
    C1 C2 . 1.373(3) ?
    C1 C6 . 1.392(2) ?
    C1 H1A . 0.9300 ?
    C2 C3 . 1.373(3) ?
    C2 H2A . 0.9300 ?
    C3 C4 . 1.370(3) ?
    C3 H3A . 0.9300 ?
    C4 C5 . 1.381(3) ?
    C4 H4A . 0.9300 ?
    C5 C6 . 1.383(2) ?
    C5 H5A . 0.9300 ?
    C6 C7 . 1.488(2) ?
    C7 C8 . 1.380(2) ?
    C7 C12 . 1.433(2) ?
    C8 C9 . 1.398(3) ?
    C8 H8A . 0.9300 ?
    C9 C10 . 1.355(3) ?
    C9 H9A . 0.9300 ?
    C10 C11 . 1.413(3) ?
    C10 H10A . 0.9300 ?
    C11 C15 . 1.406(3) ?
    C11 C12 . 1.424(2) ?
    C12 C13 . 1.431(2) ?
    C13 N2 . 1.311(2) ?
    C13 N1 . 1.430(2) ?
    C14 C15 . 1.349(3) ?
    C14 N2 . 1.357(2) ?
    C14 H14A . 0.9300 ?
    C15 H15A . 0.9300 ?
    C16 N1 . 1.387(2) ?
    C16 C17 . 1.411(2) ?
    C16 C21 . 1.413(2) ?
    C17 C18 . 1.393(3) ?
    C17 C29 . 1.469(2) ?
    C18 C19 . 1.392(3) ?
    C18 H18A . 0.9300 ?
    C19 C20 . 1.370(3) ?
    C19 H19A . 0.9300 ?
    C20 C21 . 1.402(3) ?
    C20 H20A . 0.9300 ?
    C21 C22 . 1.417(3) ?
    C22 C23 . 1.367(2) ?
    C22 H22A . 0.9300 ?
    C23 N1 . 1.402(2) ?
    C23 C24 . 1.445(2) ?
    C24 C25 . 1.320(2) ?
    C24 H24A . 0.9300 ?
    C25 C26 . 1.466(3) ?
    C25 H25A . 0.9300 ?
    C26 O1 . 1.200(2) ?
    C26 O2 . 1.330(2) ?
    C27 C28 . 1.440(3) ?
    C27 O2 . 1.456(2) ?
    C27 H27A . 0.9700 ?
    C27 H27B . 0.9700 ?
    C28 H28A . 0.9600 ?
    C28 H28B . 0.9600 ?
    C28 H28C . 0.9600 ?
    C29 C30 . 1.325(2) ?
    C29 H29A . 0.9300 ?
    C30 C31 . 1.466(3) ?
    C30 H30A . 0.9300 ?
    C31 O3 . 1.200(2) ?
    C31 O4 . 1.335(2) ?
    C32 O4 . 1.447(3) ?
    C32 C33 . 1.483(8) ?
    C32 H32A . 0.9700 ?
    C32 H32B . 0.9700 ?
    C33 H33A . 0.9600 ?
    C33 H33B . 0.9600 ?
    C33 H33C . 0.9600 ?
    C33' H33D . 0.9600 ?
    C33' H33E . 0.9600 ?
    C33' H33F . 0.9600 ?
loop_
    _geom_angle_atom_site_label_1
    _geom_angle_atom_site_label_2
    _geom_angle_atom_site_label_3
    _geom_angle_site_symmetry_1
    _geom_angle_site_symmetry_3
    _geom_angle
    _geom_angle_publ_flag
    C2 C1 C6 . . 121.0(2) ?
    C2 C1 H1A . . 119.5 ?
    C6 C1 H1A . . 119.5 ?
    C1 C2 C3 . . 120.4(2) ?
    C1 C2 H2A . . 119.8 ?
    C3 C2 H2A . . 119.8 ?
    C4 C3 C2 . . 119.5(2) ?
    C4 C3 H3A . . 120.3 ?
    C2 C3 H3A . . 120.3 ?
    C3 C4 C5 . . 120.4(2) ?
    C3 C4 H4A . . 119.8 ?
    C5 C4 H4A . . 119.8 ?
    C4 C5 C6 . . 120.80(18) ?
    C4 C5 H5A . . 119.6 ?
    C6 C5 H5A . . 119.6 ?
    C5 C6 C1 . . 117.88(17) ?
    C5 C6 C7 . . 120.82(16) ?
    C1 C6 C7 . . 121.08(16) ?
    C8 C7 C12 . . 117.69(16) ?
    C8 C7 C6 . . 117.81(16) ?
    C12 C7 C6 . . 124.32(14) ?
    C7 C8 C9 . . 122.14(19) ?
    C7 C8 H8A . . 118.9 ?
    C9 C8 H8A . . 118.9 ?
    C10 C9 C8 . . 120.86(18) ?
    C10 C9 H9A . . 119.6 ?
    C8 C9 H9A . . 119.6 ?
    C9 C10 C11 . . 119.79(18) ?
    C9 C10 H10A . . 120.1 ?
    C11 C10 H10A . . 120.1 ?
    C15 C11 C10 . . 122.10(17) ?
    C15 C11 C12 . . 118.29(16) ?
    C10 C11 C12 . . 119.61(18) ?
    C11 C12 C13 . . 114.52(15) ?
    C11 C12 C7 . . 119.21(14) ?
    C13 C12 C7 . . 126.23(14) ?
    N2 C13 N1 . . 115.16(14) ?
    N2 C13 C12 . . 125.01(15) ?
    N1 C13 C12 . . 119.66(14) ?
    C15 C14 N2 . . 122.84(18) ?
    C15 C14 H14A . . 118.6 ?
    N2 C14 H14A . . 118.6 ?
    C14 C15 C11 . . 120.14(17) ?
    C14 C15 H15A . . 119.9 ?
    C11 C15 H15A . . 119.9 ?
    N1 C16 C17 . . 130.45(15) ?
    N1 C16 C21 . . 107.63(14) ?
    C17 C16 C21 . . 121.91(16) ?
    C18 C17 C16 . . 115.80(17) ?
    C18 C17 C29 . . 120.48(16) ?
    C16 C17 C29 . . 123.62(16) ?
    C19 C18 C17 . . 122.75(18) ?
    C19 C18 H18A . . 118.6 ?
    C17 C18 H18A . . 118.6 ?
    C20 C19 C18 . . 120.90(19) ?
    C20 C19 H19A . . 119.6 ?
    C18 C19 H19A . . 119.6 ?
    C19 C20 C21 . . 119.03(19) ?
    C19 C20 H20A . . 120.5 ?
    C21 C20 H20A . . 120.5 ?
    C20 C21 C16 . . 119.45(17) ?
    C20 C21 C22 . . 133.75(18) ?
    C16 C21 C22 . . 106.78(16) ?
    C23 C22 C21 . . 108.75(15) ?
    C23 C22 H22A . . 125.6 ?
    C21 C22 H22A . . 125.6 ?
    C22 C23 N1 . . 108.15(15) ?
    C22 C23 C24 . . 130.46(16) ?
    N1 C23 C24 . . 121.29(15) ?
    C25 C24 C23 . . 125.78(18) ?
    C25 C24 H24A . . 117.1 ?
    C23 C24 H24A . . 117.1 ?
    C24 C25 C26 . . 121.80(19) ?
    C24 C25 H25A . . 119.1 ?
    C26 C25 H25A . . 119.1 ?
    O1 C26 O2 . . 123.11(18) ?
    O1 C26 C25 . . 125.45(17) ?
    O2 C26 C25 . . 111.44(17) ?
    C28 C27 O2 . . 109.01(19) ?
    C28 C27 H27A . . 109.9 ?
    O2 C27 H27A . . 109.9 ?
    C28 C27 H27B . . 109.9 ?
    O2 C27 H27B . . 109.9 ?
    H27A C27 H27B . . 108.3 ?
    C27 C28 H28A . . 109.5 ?
    C27 C28 H28B . . 109.5 ?
    H28A C28 H28B . . 109.5 ?
    C27 C28 H28C . . 109.5 ?
    H28A C28 H28C . . 109.5 ?
    H28B C28 H28C . . 109.5 ?
    C30 C29 C17 . . 124.97(17) ?
    C30 C29 H29A . . 117.5 ?
    C17 C29 H29A . . 117.5 ?
    C29 C30 C31 . . 121.64(18) ?
    C29 C30 H30A . . 119.2 ?
    C31 C30 H30A . . 119.2 ?
    O3 C31 O4 . . 123.31(18) ?
    O3 C31 C30 . . 125.94(18) ?
    O4 C31 C30 . . 110.74(17) ?
    O4 C32 C33 . . 106.4(4) ?
    O4 C32 H32A . . 110.4 ?
    C33 C32 H32A . . 110.4 ?
    O4 C32 H32B . . 110.4 ?
    C33 C32 H32B . . 110.4 ?
    H32A C32 H32B . . 108.6 ?
    C32 C33 H33A . . 109.5 ?
    C32 C33 H33B . . 109.5 ?
    H33A C33 H33B . . 109.5 ?
    C32 C33 H33C . . 109.5 ?
    H33A C33 H33C . . 109.5 ?
    H33B C33 H33C . . 109.5 ?
    H33D C33' H33E . . 109.5 ?
    H33D C33' H33F . . 109.5 ?
    H33E C33' H33F . . 109.5 ?
    C16 N1 C23 . . 108.62(13) ?
    C16 N1 C13 . . 125.19(12) ?
    C23 N1 C13 . . 125.88(13) ?
    C13 N2 C14 . . 117.40(16) ?
    C26 O2 C27 . . 116.55(16) ?
    C31 O4 C32 . . 116.81(18) ?
loop_
    _geom_torsion_atom_site_label_1
    _geom_torsion_atom_site_label_2
    _geom_torsion_atom_site_label_3
    _geom_torsion_atom_site_label_4
    _geom_torsion_site_symmetry_1
    _geom_torsion_site_symmetry_2
    _geom_torsion_site_symmetry_3
    _geom_torsion_site_symmetry_4
    _geom_torsion
    _geom_torsion_publ_flag
    C6 C1 C2 C3 . . . . -1.2(3) ?
    C1 C2 C3 C4 . . . . 0.2(3) ?
    C2 C3 C4 C5 . . . . 0.9(3) ?
    C3 C4 C5 C6 . . . . -0.9(3) ?
    C4 C5 C6 C1 . . . . -0.1(3) ?
    C4 C5 C6 C7 . . . . -174.84(16) ?
    C2 C1 C6 C5 . . . . 1.2(3) ?
    C2 C1 C6 C7 . . . . 175.87(17) ?
    C5 C6 C7 C8 . . . . 118.61(19) ?
    C1 C6 C7 C8 . . . . -56.0(2) ?
    C5 C6 C7 C12 . . . . -56.3(2) ?
    C1 C6 C7 C12 . . . . 129.10(18) ?
    C12 C7 C8 C9 . . . . 1.9(3) ?
    C6 C7 C8 C9 . . . . -173.33(17) ?
    C7 C8 C9 C10 . . . . 4.4(3) ?
    C8 C9 C10 C11 . . . . -4.1(3) ?
    C9 C10 C11 C15 . . . . 177.73(18) ?
    C9 C10 C11 C12 . . . . -2.6(3) ?
    C15 C11 C12 C13 . . . . 10.8(2) ?
    C10 C11 C12 C13 . . . . -168.87(15) ?
    C15 C11 C12 C7 . . . . -171.45(15) ?
    C10 C11 C12 C7 . . . . 8.8(2) ?
    C8 C7 C12 C11 . . . . -8.4(2) ?
    C6 C7 C12 C11 . . . . 166.54(15) ?
    C8 C7 C12 C13 . . . . 169.00(16) ?
    C6 C7 C12 C13 . . . . -16.1(2) ?
    C11 C12 C13 N2 . . . . -14.1(2) ?
    C7 C12 C13 N2 . . . . 168.39(15) ?
    C11 C12 C13 N1 . . . . 161.00(13) ?
    C7 C12 C13 N1 . . . . -16.5(2) ?
    N2 C14 C15 C11 . . . . -9.5(3) ?
    C10 C11 C15 C14 . . . . 179.47(17) ?
    C12 C11 C15 C14 . . . . -0.2(3) ?
    N1 C16 C17 C18 . . . . 177.25(17) ?
    C21 C16 C17 C18 . . . . -3.8(2) ?
    N1 C16 C17 C29 . . . . -6.5(3) ?
    C21 C16 C17 C29 . . . . 172.48(16) ?
    C16 C17 C18 C19 . . . . 0.4(3) ?
    C29 C17 C18 C19 . . . . -175.98(19) ?
    C17 C18 C19 C20 . . . . 2.4(3) ?
    C18 C19 C20 C21 . . . . -1.8(3) ?
    C19 C20 C21 C16 . . . . -1.5(3) ?
    C19 C20 C21 C22 . . . . -179.9(2) ?
    N1 C16 C21 C20 . . . . -176.43(16) ?
    C17 C16 C21 C20 . . . . 4.4(3) ?
    N1 C16 C21 C22 . . . . 2.38(19) ?
    C17 C16 C21 C22 . . . . -176.77(16) ?
    C20 C21 C22 C23 . . . . 177.6(2) ?
    C16 C21 C22 C23 . . . . -1.0(2) ?
    C21 C22 C23 N1 . . . . -0.8(2) ?
    C21 C22 C23 C24 . . . . -176.96(18) ?
    C22 C23 C24 C25 . . . . -5.2(3) ?
    N1 C23 C24 C25 . . . . 179.04(18) ?
    C23 C24 C25 C26 . . . . 177.95(18) ?
    C24 C25 C26 O1 . . . . 2.5(3) ?
    C24 C25 C26 O2 . . . . -177.10(18) ?
    C18 C17 C29 C30 . . . . -43.1(3) ?
    C16 C17 C29 C30 . . . . 140.80(19) ?
    C17 C29 C30 C31 . . . . 179.64(16) ?
    C29 C30 C31 O3 . . . . -7.9(3) ?
    C29 C30 C31 O4 . . . . 170.90(17) ?
    C17 C16 N1 C23 . . . . 176.17(17) ?
    C21 C16 N1 C23 . . . . -2.89(18) ?
    C17 C16 N1 C13 . . . . -9.9(3) ?
    C21 C16 N1 C13 . . . . 171.01(14) ?
    C22 C23 N1 C16 . . . . 2.29(19) ?
    C24 C23 N1 C16 . . . . 178.89(15) ?
    C22 C23 N1 C13 . . . . -171.56(15) ?
    C24 C23 N1 C13 . . . . 5.0(2) ?
    N2 C13 N1 C16 . . . . 122.36(16) ?
    C12 C13 N1 C16 . . . . -53.2(2) ?
    N2 C13 N1 C23 . . . . -64.8(2) ?
    C12 C13 N1 C23 . . . . 119.66(17) ?
    N1 C13 N2 C14 . . . . -169.93(14) ?
    C12 C13 N2 C14 . . . . 5.4(2) ?
    C15 C14 N2 C13 . . . . 7.0(3) ?
    O1 C26 O2 C27 . . . . 0.5(3) ?
    C25 C26 O2 C27 . . . . -179.9(2) ?
    C28 C27 O2 C26 . . . . -165.3(2) ?
    O3 C31 O4 C32 . . . . 0.5(3) ?
    C30 C31 O4 C32 . . . . -178.3(2) ?
    C33 C32 O4 C31 . . . . 171.9(4) ?
loop_
    _geom_hbond_atom_site_label_d
    _geom_hbond_atom_site_label_h
    _geom_hbond_atom_site_label_a
    _geom_hbond_site_symmetry_a
    _geom_hbond_distance_dh
    _geom_hbond_distance_ha
    _geom_hbond_distance_da
    _geom_hbond_angle_dha
    _geom_hbond_publ_flag
    C8 H8A O3 1_455 0.93 2.49 3.3404(5) 152 yes
    C10 H10A O1 2_557 0.93 2.64 3.4252(5) 143 yes
    C2 H2A O4 2_556 0.93 2.65 3.5339(6) 159 yes
    C29 H29A Cg3 . 0.93 2.86 3.370(2) 116 yes
