# Supplementary material for: Crystal structure and Hirshfeld analysis of diethyl (2E,2′E)-3,3′-[1-(8-phenyl­isoquinolin-1-yl)-1H-indole-2,7-di­yl]diacrylate
Source: Acta Crystallogr E Crystallogr Commun. 2021 Aug 6;77(Pt 9):895–8. doi: 10.1107/S2056989021007829 (PMC8423018; doi:10.1107/S2056989021007829)
Supplement: Supplementary file 2 [file e-77-00895-Isup2.hkl]

# 
# h,k,l, Fc-squared, Fo-squared, sigma(Fo-squared) and status flag 
# 
data_I
_shelx_title ' 20141217SZZ_0m in P-1' 
_shelx_refln_list_code          4 
_shelx_F_calc_maximum      155.40 
_exptl_crystal_F_000       544.00 
_reflns_d_resolution_high  0.8406 
 
loop_ 
 _symmetry_equiv_pos_as_xyz 
 'x, y, z' 
 '-x, -y, -z' 
 
_cell_length_a     7.6918 
_cell_length_b    13.2994 
_cell_length_c    14.1297 
_cell_angle_alpha  75.026 
_cell_angle_beta   81.728 
_cell_angle_gamma  79.838 
 
_shelx_F_squared_multiplier     1.000 
 
loop_ 
 _refln_index_h 
 _refln_index_k 
 _refln_index_l 
 _refln_F_squared_calc 
 _refln_F_squared_meas 
 _refln_F_squared_sigma 
 _refln_observed_status 
   1   0   0     3633.09     3429.27     62.27 o 
   2   0   0       77.04       56.27      1.50 o 
   3   0   0       17.94       25.73      1.13 o 
   4   0   0       84.93       87.58      1.62 o 
   5   0   0      171.13      179.72      2.82 o 
   6   0   0       16.31       16.21      0.95 o 
   7   0   0        0.13        0.00      1.25 o 
   8   0   0        9.65        7.25      2.00 o 
  -8   1   0        7.78        9.25      2.00 o 
  -7   1   0        6.75        7.75      1.75 o 
  -6   1   0       51.23       54.05      1.85 o 
  -5   1   0       58.25       57.27      2.50 o 
  -4   1   0       62.62       52.52      2.00 o 
  -3   1   0       55.48       40.16      1.14 o 
  -2   1   0      307.15      325.11      6.75 o 
  -1   1   0       75.52       75.46      3.75 o 
   0   1   0     3422.36     3202.33     71.77 o 
   1   1   0      401.73      369.55      7.03 o 
   2   1   0    12578.80    12686.00    155.00 o 
   3   1   0        2.13        1.84      0.33 o 
   4   1   0        2.29        5.30      0.51 o 
   5   1   0      256.34      253.17      3.67 o 
   6   1   0      100.97       97.26      2.06 o 
   7   1   0        0.30        0.19      0.78 o 
   8   1   0       11.14       12.00      2.00 o 
   9   1   0        6.94        4.50      2.00 o 
  -8   2   0        7.86        8.00      2.25 o 
  -7   2   0      158.24      166.56      6.00 o 
  -6   2   0        3.05        3.75      1.25 o 
  -5   2   0       38.90       41.17      1.59 o 
  -4   2   0       33.76       34.55      2.13 o 
  -3   2   0       89.51       85.75      1.85 o 
  -2   2   0      306.57      291.22      4.51 o 
  -1   2   0     1504.99     1474.25     30.01 o 
   0   2   0     1144.02     1090.44     12.60 o 
   1   2   0      294.18      253.04      3.17 o 
   2   2   0    19615.60    18936.10    326.09 o 
   3   2   0     1226.67     1202.77     16.47 o 
   4   2   0       86.01       88.24      1.65 o 
   5   2   0        0.91        2.00      0.51 o 
   6   2   0        5.83        6.00      0.66 o 
   7   2   0        1.93        2.38      0.88 o 
   8   2   0        0.62        1.75      1.50 o 
   9   2   0        1.25        2.00      1.75 o 
  -8   3   0        1.59        1.75      1.75 o 
  -7   3   0      180.77      196.32      6.50 o 
  -6   3   0        5.25        5.20      0.88 o 
  -5   3   0        1.23        0.11      0.60 o 
  -4   3   0      168.77      179.99      3.44 o 
  -3   3   0        1.78        2.15      0.53 o 
  -2   3   0      161.47      156.93      2.65 o 
  -1   3   0       25.35       32.76      1.25 o 
   0   3   0      218.61      189.57      2.40 o 
   1   3   0      122.40      145.33      1.96 o 
   2   3   0    10709.73    10909.05    131.19 o 
   3   3   0     3114.92     3052.91     35.09 o 
   4   3   0      650.21      576.26      7.18 o 
   5   3   0       35.81       32.02      1.06 o 
   6   3   0        8.28        9.36      0.74 o 
   7   3   0        9.71        7.02      2.75 o 
   8   3   0        1.62        5.50      1.75 o 
   9   3   0        0.57       -1.25      1.75 o 
  -8   4   0       19.78       17.01      2.50 o 
  -7   4   0       63.59       62.52      3.75 o 
  -6   4   0        7.23        9.47      1.14 o 
  -5   4   0      285.35      287.05      5.21 o 
  -4   4   0      260.39      256.87      6.38 o 
  -3   4   0      222.43      214.35      3.80 o 
  -2   4   0       64.76       71.83      2.00 o 
  -1   4   0      117.44      103.08      1.85 o 
   0   4   0     1025.70     1024.41     11.82 o 
   1   4   0      467.44      453.60      6.79 o 
   2   4   0      913.25      893.61     10.52 o 
   3   4   0       59.44       51.33      1.14 o 
   4   4   0      435.82      420.58     30.46 o 
   5   4   0        5.57        5.24      0.57 o 
   6   4   0       12.12       12.67      0.84 o 
   7   4   0        7.69        5.76      1.06 o 
   8   4   0       48.85       49.75      2.38 o 
  -8   5   0       13.24       13.00      2.50 o 
  -7   5   0        2.95        3.75      1.75 o 
  -6   5   0        0.61        0.19      0.78 o 
  -5   5   0        3.62        4.20      0.88 o 
  -4   5   0        5.28        6.14      1.75 o 
  -3   5   0      187.45      178.20      3.36 o 
  -2   5   0      486.31      538.56      8.04 o 
  -1   5   0       40.35       39.51      1.25 o 
   0   5   0      116.99      123.33      2.16 o 
   1   5   0      457.56      448.21      6.79 o 
   2   5   0       12.41       13.73      0.62 o 
   3   5   0       52.23       46.87      1.86 o 
   4   5   0     1481.06     1495.77     17.58 o 
   5   5   0      456.66      468.00      6.22 o 
   6   5   0       47.42       46.78      1.47 o 
   7   5   0        7.32       11.88      1.41 o 
   8   5   0       21.35       22.58      1.85 o 
  -7   6   0        2.32        4.50      1.75 o 
  -6   6   0        5.31        6.90      1.14 o 
  -5   6   0      101.47      101.53      2.83 o 
  -4   6   0       96.21       98.79      2.48 o 
  -3   6   0        2.68        3.88      0.71 o 
  -2   6   0      726.74      725.71     10.88 o 
  -1   6   0       20.62       21.01      1.00 o 
   0   6   0        5.84        4.46      0.36 o 
   1   6   0      238.97      254.19      4.31 o 
   2   6   0      744.97      781.74     11.53 o 
   3   6   0       30.94       30.62      1.15 o 
   4   6   0      119.31      114.17      2.09 o 
   5   6   0       45.46       49.62      1.50 o 
   6   6   0       53.53       45.81      1.51 o 
   7   6   0        1.98        5.97      1.14 o 
   8   6   0        0.28        1.39      1.75 o 
  -7   7   0        5.81        6.50      1.75 o 
  -6   7   0        9.48        9.99      1.32 o 
  -5   7   0      111.51      106.58      3.01 o 
  -4   7   0      117.81      119.63      2.91 o 
  -3   7   0      368.08      358.94      6.10 o 
  -2   7   0      154.14      166.81      3.17 o 
  -1   7   0      259.42      250.39      5.13 o 
   0   7   0      308.73      297.81      4.18 o 
   1   7   0       61.68       60.14      1.75 o 
   2   7   0       60.24       52.12      1.50 o 
   3   7   0      190.06      170.07      3.77 o 
   4   7   0       52.37       44.00      1.59 o 
   5   7   0       41.76       39.65      1.36 o 
   6   7   0       35.28       39.32      1.90 o 
   7   7   0       72.03       77.68      3.50 o 
   8   7   0        3.78        5.47      2.13 o 
  -6   8   0        7.07        6.11      1.14 o 
  -5   8   0        5.82        8.88      1.24 o 
  -4   8   0        4.94        5.22      0.96 o 
  -3   8   0      264.21      268.15      4.94 o 
  -2   8   0      132.63      119.15      2.63 o 
  -1   8   0       17.85       15.26      1.75 o 
   0   8   0       90.39       83.60      2.40 o 
   1   8   0       36.28       40.90      1.50 o 
   2   8   0       17.85       20.17      1.25 o 
   3   8   0       30.93       31.88      1.38 o 
   4   8   0        0.39        0.31      0.38 o 
   5   8   0        0.52        0.90      0.79 o 
   6   8   0      160.78      154.96      2.94 o 
   7   8   0      145.33      163.05      6.25 o 
   8   8   0       27.46       18.26      2.50 o 
  -6   9   0        4.00        5.26      1.24 o 
  -5   9   0        6.06        5.45      1.06 o 
  -4   9   0       26.70       32.44      1.85 o 
  -3   9   0        2.79        1.45      1.00 o 
  -2   9   0        0.01        0.57      0.60 o 
  -1   9   0        4.33        8.88      2.38 o 
   0   9   0       11.62        9.36      1.00 o 
   1   9   0      134.37      145.18      5.38 o 
   2   9   0        0.00        0.07      0.60 o 
   3   9   0       98.46      102.83      4.50 o 
   4   9   0        0.00        0.11      0.60 o 
   5   9   0       51.62       45.57      1.80 o 
   6   9   0       10.01       12.25      2.25 o 
   7   9   0       13.71        8.75      2.00 o 
   8   9   0        1.22        0.00      1.50 o 
  -5  10   0       26.30       22.48      1.67 o 
  -4  10   0       11.66       11.50      1.20 o 
  -3  10   0       40.18       30.52      1.74 o 
  -2  10   0       27.06       26.51      2.50 o 
  -1  10   0       11.76       16.26      2.00 o 
   0  10   0      517.90      502.92     11.50 o 
   1  10   0       84.31       85.26      4.00 o 
   2  10   0       25.99       30.26      1.50 o 
   3  10   0       14.84       12.68      1.14 o 
   4  10   0       11.81       14.25      1.20 o 
   5  10   0        2.39        1.22      0.78 o 
   6  10   0        0.11       -0.97      0.64 o 
   7  10   0       15.86       14.75      2.25 o 
  -5  11   0        0.02       -1.75      1.25 o 
  -4  11   0        4.13        5.25      1.75 o 
  -3  11   0       45.88       45.52      3.25 o 
  -2  11   0       25.63       20.51      2.50 o 
  -1  11   0      274.49      271.34      7.50 o 
   0  11   0      634.80      610.96     13.75 o 
   1  11   0      109.52      119.07      3.17 o 
   2  11   0       57.31       61.22      2.21 o 
   3  11   0       45.13       53.45      2.38 o 
   4  11   0        9.06        9.12      1.38 o 
   5  11   0        2.34        2.34      0.96 o 
   6  11   0       13.05        8.54      1.20 o 
   7  11   0        0.02       -0.25      1.25 o 
  -4  12   0        0.00       -0.50      1.50 o 
  -3  12   0        8.33        6.50      1.75 o 
  -2  12   0       15.76       14.75      2.25 o 
  -1  12   0      138.53      130.54      5.00 o 
   0  12   0       34.33       39.76      2.75 o 
   1  12   0        0.16       -0.13      0.88 o 
   2  12   0      106.48      103.05      3.50 o 
   3  12   0       94.43      100.95      2.99 o 
   4  12   0        6.09        5.78      1.02 o 
   5  12   0       38.14       35.11      1.92 o 
   6  12   0       17.11       18.76      1.56 o 
  -3  13   0        0.74       -0.75      1.50 o 
  -2  13   0        0.56       -1.25      1.25 o 
  -1  13   0        2.16        2.75      1.50 o 
   0  13   0        8.32       10.25      2.00 o 
   1  13   0       90.83       97.03      4.25 o 
   2  13   0       79.78       86.67      3.75 o 
   3  13   0        4.29        4.07      1.25 o 
   4  13   0       16.55       18.94      1.67 o 
   5  13   0        5.65        8.43      1.32 o 
  -2  14   0        0.28       -1.25      1.25 o 
  -1  14   0        2.54        0.25      1.50 o 
   0  14   0        9.72       14.25      2.25 o 
   1  14   0       24.61       29.51      2.75 o 
   2  14   0        2.56        1.88      1.06 o 
   3  14   0       23.44       25.05      2.25 o 
   4  14   0       14.17       13.39      2.25 o 
   0  15   0        0.05       -1.25      1.50 o 
   1  15   0       16.45       17.76      2.50 o 
   2  15   0       32.00       41.26      3.25 o 
   3  15   0        3.00        2.50      1.63 o 
  -1 -15   1        7.27        5.25      2.00 o 
  -4 -14   1       17.25       17.45      2.00 o 
  -3 -14   1        3.77        3.00      1.14 o 
  -2 -14   1        7.95        9.64      1.41 o 
  -1 -14   1        3.05        5.25      1.75 o 
   0 -14   1       10.27       13.25      2.25 o 
   1 -14   1        4.41        6.00      1.75 o 
   2 -14   1       20.41       30.01      3.25 o 
  -5 -13   1        2.32        4.30      1.14 o 
  -4 -13   1        0.39        1.39      0.96 o 
  -3 -13   1       11.50       11.34      1.32 o 
  -2 -13   1        0.22       -0.88      0.88 o 
  -1 -13   1       15.86       14.71      1.50 o 
   0 -13   1        9.32        8.25      1.75 o 
   1 -13   1        7.92        8.50      1.75 o 
   2 -13   1        0.21        0.25      1.50 o 
   3 -13   1        0.12        0.50      1.50 o 
  -6 -12   1        8.45        7.75      2.00 o 
  -5 -12   1       11.22       12.05      1.32 o 
  -4 -12   1       53.16       49.10      2.28 o 
  -3 -12   1        1.19        2.41      0.96 o 
  -2 -12   1        1.31        2.11      0.96 o 
  -1 -12   1        3.14        3.14      1.25 o 
   0 -12   1        5.22        7.00      1.75 o 
   1 -12   1       21.56       26.26      2.75 o 
   2 -12   1       18.54       25.51      2.75 o 
   3 -12   1        3.67        5.50      1.75 o 
   4 -12   1        0.56        2.25      1.75 o 
  -6 -11   1        0.84        0.50      1.50 o 
  -5 -11   1       55.76       54.72      2.16 o 
  -4 -11   1       79.44       81.09      3.25 o 
  -3 -11   1       33.01       28.79      1.74 o 
  -2 -11   1        5.78        7.35      1.14 o 
  -1 -11   1      275.90      268.52      8.50 o 
   0 -11   1      384.58      373.76      8.63 o 
   1 -11   1      154.94      141.30      5.25 o 
   2 -11   1       21.60       17.76      2.25 o 
   3 -11   1        0.14        0.75      1.50 o 
   4 -11   1        1.57        2.50      1.50 o 
   5 -11   1        1.68        6.00      2.00 o 
  -7 -10   1        2.69        2.50      1.75 o 
  -6 -10   1       26.35       25.01      2.75 o 
  -5 -10   1       20.35       25.34      1.63 o 
  -4 -10   1        4.35        4.06      0.96 o 
  -3 -10   1        0.84        1.31      0.78 o 
  -2 -10   1       72.60       77.66      2.46 o 
  -1 -10   1       53.27       53.69      4.75 o 
   0 -10   1      141.18      141.05      3.36 o 
   1 -10   1     1045.35     1019.59     21.51 o 
   2 -10   1        1.00        0.00      1.00 o 
   3 -10   1        7.16        5.50      1.75 o 
   4 -10   1        4.96        5.00      1.75 o 
   5 -10   1        0.95        0.28      0.78 o 
  -7  -9   1        8.07        9.00      2.00 o 
  -6  -9   1       17.20       12.25      2.00 o 
  -5  -9   1        0.81        1.92      0.78 o 
  -4  -9   1       16.47       11.67      1.50 o 
  -3  -9   1       71.45       66.45      2.10 o 
  -2  -9   1       10.86       12.09      1.06 o 
  -1  -9   1       34.99       27.45      2.25 o 
   0  -9   1      272.61      270.38      5.04 o 
   1  -9   1      787.65      716.24     15.51 o 
   2  -9   1       32.84       29.82      1.56 o 
   3  -9   1      261.61      241.12      7.63 o 
   4  -9   1        0.84       -0.19      0.75 o 
   5  -9   1        0.14        1.25      1.50 o 
   6  -9   1       14.01       14.86      1.59 o 
  -8  -8   1        3.03        3.75      1.75 o 
  -7  -8   1       19.85       21.51      2.75 o 
  -6  -8   1        0.22        1.75      1.50 o 
  -5  -8   1       35.21       41.96      1.66 o 
  -4  -8   1        0.52        0.00      0.60 o 
  -3  -8   1        5.61        4.06      0.64 o 
  -2  -8   1      236.79      248.97      4.56 o 
  -1  -8   1       52.52       48.91      1.88 o 
   0  -8   1       10.60       10.55      0.72 o 
   1  -8   1      134.85      136.21      3.63 o 
   2  -8   1      131.91      131.16      4.25 o 
   3  -8   1      109.03      103.37      2.74 o 
   4  -8   1        1.36       -0.44      0.78 o 
   5  -8   1       17.76       15.84      1.50 o 
   6  -8   1        0.00        1.50      0.88 o 
  -8  -7   1        0.06       -1.25      1.25 o 
  -7  -7   1       17.08       13.39      1.63 o 
  -6  -7   1      199.96      203.95      9.25 o 
  -5  -7   1       42.22       34.84      1.23 o 
  -4  -7   1       49.31       54.46      1.58 o 
  -3  -7   1      136.90      128.33      2.11 o 
  -2  -7   1        5.68        4.88      0.63 o 
  -1  -7   1       51.44       50.64      1.50 o 
   0  -7   1       27.99       23.51      0.65 o 
   1  -7   1      141.72      139.76      5.00 o 
   2  -7   1       11.21       10.35      0.78 o 
   3  -7   1       17.55       23.71      1.41 o 
   4  -7   1       27.80       25.30      1.50 o 
   5  -7   1       56.51       55.20      2.21 o 
   6  -7   1       11.14       12.25      1.41 o 
   7  -7   1        1.47        1.25      1.50 o 
  -8  -6   1        0.13       -0.23      1.13 o 
  -7  -6   1       19.08       17.04      1.59 o 
  -6  -6   1       63.08       57.13      2.21 o 
  -5  -6   1       17.72       19.77      1.02 o 
  -4  -6   1      304.88      282.93      4.01 o 
  -3  -6   1      479.17      490.08      7.21 o 
  -2  -6   1      216.50      239.75      3.22 o 
  -1  -6   1      104.52       98.83      2.21 o 
   0  -6   1       40.60       37.33      0.87 o 
   1  -6   1      101.92      107.54      2.75 o 
   2  -6   1       10.28       15.76      1.13 o 
   3  -6   1      346.78      353.81      8.00 o 
   4  -6   1       89.05       84.69      2.38 o 
   5  -6   1        2.66        1.92      0.78 o 
   6  -6   1        6.29        4.25      1.06 o 
   7  -6   1        4.38        4.00      1.75 o 
  -8  -5   1        4.15        6.31      1.32 o 
  -7  -5   1        5.26        3.88      1.06 o 
  -6  -5   1        3.97        5.20      1.00 o 
  -5  -5   1        3.18        2.10      0.51 o 
  -4  -5   1      351.03      341.12      4.61 o 
  -3  -5   1       66.71       59.93      1.26 o 
  -2  -5   1     1045.65      999.12     11.76 o 
  -1  -5   1      471.02      431.37      6.69 o 
   0  -5   1      219.76      250.85     11.00 o 
   1  -5   1      967.71     1021.02     11.98 o 
   2  -5   1     2593.16     2620.79     36.56 o 
   3  -5   1       48.90       43.62      1.50 o 
   4  -5   1      106.69      105.29      2.65 o 
   5  -5   1      124.55      119.76      3.09 o 
   6  -5   1       10.31        9.01      1.24 o 
   7  -5   1       15.82       15.26      2.25 o 
   8  -5   1        7.58        9.00      2.25 o 
  -8  -4   1        6.33        6.90      1.32 o 
  -7  -4   1        1.57        2.75      1.38 o 
  -6  -4   1        0.49        0.13      0.71 o 
  -5  -4   1       20.03       16.51      0.84 o 
  -4  -4   1      455.63      457.49      5.86 o 
  -3  -4   1      128.66      136.46      2.08 o 
  -2  -4   1     2947.85     2952.30     33.90 o 
  -1  -4   1       25.59       28.09      1.25 o 
   0  -4   1      487.23      479.56      7.58 o 
   1  -4   1      114.38      117.34      1.73 o 
   2  -4   1      309.27      351.18      5.48 o 
   3  -4   1      432.65      467.63      7.34 o 
   4  -4   1        0.47       -0.38      0.53 o 
   5  -4   1       39.09       41.25      2.13 o 
   6  -4   1        0.01       -0.50      0.75 o 
   7  -4   1       27.35       25.01      2.75 o 
   8  -4   1        4.38        0.75      1.75 o 
  -8  -3   1       18.19       19.84      1.67 o 
  -7  -3   1        2.35        5.26      1.06 o 
  -6  -3   1        2.74        3.07      1.13 o 
  -5  -3   1      148.44      145.52      2.39 o 
  -4  -3   1     1012.58      994.20     11.84 o 
  -3  -3   1      137.06      132.35      1.98 o 
  -2  -3   1      475.58      451.41      5.51 o 
  -1  -3   1     4472.40     4069.27     46.57 o 
   0  -3   1      186.66      166.76      3.88 o 
   1  -3   1      993.99      979.23     11.30 o 
   2  -3   1      517.44      540.29      8.04 o 
   3  -3   1     2401.78     2472.10     35.68 o 
   4  -3   1      188.57      180.24      3.54 o 
   5  -3   1       12.79       11.55      1.06 o 
   6  -3   1       27.79       30.43      2.00 o 
   7  -3   1        4.32        5.25      1.75 o 
   8  -3   1       22.11       23.51      3.00 o 
  -8  -2   1        5.93        8.75      2.00 o 
  -7  -2   1       10.67        9.67      1.24 o 
  -6  -2   1       47.96       47.38      1.85 o 
  -5  -2   1       94.68       93.09      1.75 o 
  -4  -2   1      125.80      105.95      2.08 o 
  -3  -2   1        7.97        6.99      0.70 o 
  -2  -2   1     6398.55     6483.53     96.46 o 
  -1  -2   1     3264.29     3092.14     35.34 o 
   0  -2   1     6105.72     5972.94     68.69 o 
   1  -2   1     1517.59     1358.96     18.90 o 
   2  -2   1      351.98      373.20      5.75 o 
   3  -2   1      135.77      131.07      2.65 o 
   4  -2   1        0.58        0.45      0.42 o 
   5  -2   1       56.88       60.90      1.95 o 
   6  -2   1       74.70       85.05      3.38 o 
   7  -2   1       34.55       32.76      3.00 o 
   8  -2   1       56.44       65.77      4.00 o 
  -8  -1   1        0.02        1.00      1.50 o 
  -7  -1   1        0.62        0.69      0.78 o 
  -6  -1   1        0.48        0.25      1.00 o 
  -5  -1   1      163.03      150.71      2.46 o 
  -4  -1   1       89.87       93.37      2.08 o 
  -3  -1   1      362.81      341.31      8.13 o 
  -2  -1   1     6674.24     6403.74     89.98 o 
  -1  -1   1     3484.05     3412.61    102.28 o 
   0  -1   1     4414.40     4147.45     57.55 o 
   1  -1   1      110.58       95.68      1.59 o 
   2  -1   1        8.64        7.38      0.53 o 
   3  -1   1        7.01       10.16      1.25 o 
   4  -1   1        0.86       -0.25      0.35 o 
   5  -1   1       88.10       98.43      1.95 o 
   6  -1   1        0.53        0.88      0.71 o 
   7  -1   1        1.62       -0.25      1.25 o 
   8  -1   1       27.74       32.51      3.00 o 
  -8   0   1        0.37       -0.75      1.50 o 
  -7   0   1       26.82       33.78      3.63 o 
  -6   0   1       19.76       20.88      1.41 o 
  -5   0   1       25.23       32.55      1.38 o 
  -4   0   1      150.22      137.41      5.25 o 
  -3   0   1      395.89      414.23      6.16 o 
  -2   0   1       35.13       44.77      1.25 o 
  -1   0   1        4.29        0.25      0.50 o 
   1   0   1      567.14      542.39      7.69 o 
   2   0   1     3252.58     3122.72     43.24 o 
   3   0   1       89.34       89.53      1.77 o 
   4   0   1        9.87       15.12      1.15 o 
   5   0   1       61.15       64.31      1.52 o 
   6   0   1        6.61        7.17      0.66 o 
   7   0   1        7.64        7.25      1.75 o 
   8   0   1        0.01       -1.50      1.50 o 
  -8   1   1        0.12       -1.00      1.50 o 
  -7   1   1       18.58       16.51      2.25 o 
  -6   1   1       51.46       57.77      3.00 o 
  -5   1   1       11.51        8.31      0.78 o 
  -4   1   1        0.87        0.25      0.42 o 
  -3   1   1       16.65       16.46      1.13 o 
  -2   1   1     1158.96     1089.84     15.18 o 
  -1   1   1     2024.25     1971.19     27.37 o 
   0   1   1      306.26      294.35      5.75 o 
   1   1   1     7324.65     6802.38    202.10 o 
   2   1   1    15952.29    15654.82    617.68 o 
   3   1   1     1093.84     1121.51     13.12 o 
   4   1   1      865.43      842.79     10.19 o 
   5   1   1        5.32        3.68      0.47 o 
   6   1   1       31.10       32.12      1.79 o 
   7   1   1        1.73        0.00      1.25 o 
   8   1   1       13.52       14.75      2.25 o 
   9   1   1       12.15       10.75      2.25 o 
  -8   2   1        5.40        4.25      1.75 o 
  -7   2   1       50.69       49.27      3.00 o 
  -6   2   1        6.99        6.25      1.50 o 
  -5   2   1       77.26       78.73      2.10 o 
  -4   2   1       50.52       40.89      1.32 o 
  -3   2   1       48.96       50.18      1.32 o 
  -2   2   1      356.16      361.62      7.25 o 
  -1   2   1      169.35      179.18      2.74 o 
   0   2   1     6711.94     7095.54    105.52 o 
   1   2   1       27.47       28.35      0.58 o 
   2   2   1     9261.11     8757.22     99.91 o 
   3   2   1      520.81      515.31      6.34 o 
   4   2   1       79.31       70.89      1.80 o 
   5   2   1       44.64       42.72      1.25 o 
   6   2   1      108.35      109.99      2.60 o 
   7   2   1       35.40       40.09      3.25 o 
   8   2   1        6.99        8.00      2.00 o 
   9   2   1        9.23        7.00      2.00 o 
  -8   3   1        0.28       -0.25      1.50 o 
  -7   3   1       11.90        8.75      1.75 o 
  -6   3   1        3.95        3.50      1.25 o 
  -5   3   1      210.79      217.00      4.06 o 
  -4   3   1       54.39       57.27      1.59 o 
  -3   3   1       68.43       68.46      1.67 o 
  -2   3   1      262.11      238.08      5.25 o 
   0   3   1      109.45      118.29      2.75 o 
   1   3   1        3.40        5.30      0.50 o 
   2   3   1     3443.33     3276.20     37.84 o 
   3   3   1      171.83      174.91      2.49 o 
   4   3   1      753.10      713.21      8.84 o 
   5   3   1       10.95        9.10      0.91 o 
   6   3   1       24.78       23.06      1.19 o 
   7   3   1       12.05       12.71      1.32 o 
   8   3   1       14.80       12.25      2.25 o 
   9   3   1        0.50        2.25      2.00 o 
  -8   4   1        3.49        4.50      2.00 o 
  -7   4   1        5.31        3.00      1.75 o 
  -6   4   1       37.67       42.01      2.75 o 
  -5   4   1        1.59        3.00      0.71 o 
  -4   4   1        0.17        0.25      0.53 o 
  -3   4   1      380.12      385.09      6.10 o 
  -2   4   1     1314.84     1370.24     19.25 o 
  -1   4   1      122.22      112.29      2.75 o 
   0   4   1       13.38       12.66      0.63 o 
   1   4   1       29.22       19.27      0.71 o 
   2   4   1      142.10      141.16      2.74 o 
   3   4   1       56.56       57.25      1.25 o 
   4   4   1     3662.95     3580.21     40.89 o 
   5   4   1      945.64      934.57     11.43 o 
   6   4   1      363.62      344.40      4.98 o 
   7   4   1        0.00       -0.06      0.78 o 
   8   4   1       11.10       12.75      2.25 o 
   9   4   1        0.00        1.25      2.00 o 
  -8   5   1        1.05        2.75      2.00 o 
  -7   5   1       12.68       14.25      2.25 o 
  -6   5   1       23.06       24.39      1.59 o 
  -5   5   1       20.86       20.29      1.32 o 
  -4   5   1      194.54      195.14      3.80 o 
  -3   5   1      127.48      125.08      2.56 o 
  -2   5   1        1.17        1.29      0.50 o 
  -1   5   1      113.01      108.06      2.03 o 
   0   5   1      233.09      207.82      3.27 o 
   1   5   1       68.82       67.48      1.88 o 
   2   5   1     2470.54     2350.49     26.91 o 
   3   5   1       42.64       40.25      1.83 o 
   4   5   1        3.36        5.56      0.66 o 
   5   5   1       13.71       15.60      0.88 o 
   6   5   1       11.93        7.59      0.81 o 
   7   5   1       91.03       99.90      2.99 o 
   8   5   1       18.09       15.53      3.50 o 
  -7   6   1        4.03        5.75      1.75 o 
  -6   6   1       11.29       14.75      1.41 o 
  -5   6   1      109.12      108.12      6.25 o 
  -4   6   1       88.06       83.40      4.00 o 
  -3   6   1      282.35      303.29      5.13 o 
  -2   6   1      432.83      469.89     10.50 o 
  -1   6   1        0.81        1.46      0.63 o 
   0   6   1       33.46       39.82      0.96 o 
   1   6   1       87.12       96.68      1.51 o 
   2   6   1      780.61      822.29     12.17 o 
   3   6   1      312.15      311.61      4.54 o 
   4   6   1      443.33      446.54      5.89 o 
   5   6   1       29.00       25.51      1.18 o 
   6   6   1      263.43      273.93      6.68 o 
   7   6   1      234.14      233.47     16.38 o 
   8   6   1       63.15       63.48      4.25 o 
  -7   7   1        0.99        3.00      1.75 o 
  -6   7   1       11.34        8.25      1.75 o 
  -5   7   1        4.48        2.75      0.88 o 
  -4   7   1       65.29       59.55      3.63 o 
  -3   7   1      127.68      117.06      2.65 o 
  -2   7   1       13.27       11.47      0.78 o 
  -1   7   1       14.81       17.51      0.88 o 
   0   7   1      443.28      479.34      7.16 o 
   1   7   1      707.02      743.98      8.93 o 
   2   7   1        4.08        3.63      0.53 o 
   3   7   1      218.82      227.88      3.30 o 
   4   7   1       67.49       64.63      1.62 o 
   5   7   1       71.10       76.59      2.64 o 
   6   7   1       13.98       12.84      1.03 o 
   7   7   1       19.99       18.26      1.67 o 
   8   7   1       13.36       14.20      3.38 o 
  -6   8   1       13.97       15.26      2.00 o 
  -5   8   1      110.81      111.63      3.09 o 
  -4   8   1       16.44       15.57      1.38 o 
  -3   8   1       16.98       17.81      1.14 o 
  -2   8   1        0.26        1.00      0.53 o 
  -1   8   1      104.99      115.29      3.00 o 
   0   8   1      489.73      475.34      7.16 o 
   1   8   1       11.49       16.88      0.59 o 
   2   8   1        2.70        6.15      0.71 o 
   3   8   1        5.74        5.75      0.78 o 
   4   8   1        0.64        0.41      0.47 o 
   5   8   1      165.45      171.17      3.00 o 
   6   8   1        4.08        5.48      0.88 o 
   7   8   1        1.98       -0.17      1.02 o 
   8   8   1        0.03       -0.50      1.50 o 
  -6   9   1        0.80        0.50      1.25 o 
  -5   9   1        3.11        3.45      0.96 o 
  -4   9   1       57.58       53.19      2.50 o 
  -3   9   1      128.13      118.20      4.00 o 
  -2   9   1       66.02       73.48      2.10 o 
  -1   9   1        1.63        1.40      0.42 o 
   0   9   1       41.99       38.75      2.25 o 
   1   9   1       49.97       54.75      1.85 o 
   2   9   1       39.21       42.63      1.50 o 
   3   9   1        1.18        2.36      0.60 o 
   4   9   1        0.92       -0.11      0.75 o 
   5   9   1       10.90        9.02      1.02 o 
   6   9   1       23.71       26.09      2.75 o 
   7   9   1       11.13       12.75      2.25 o 
   8   9   1        4.74        6.25      2.00 o 
  -5  10   1        3.30        3.27      1.13 o 
  -4  10   1       28.77       26.89      1.88 o 
  -3  10   1       15.81       18.74      1.63 o 
  -2  10   1      365.84      344.73      6.00 o 
  -1  10   1       33.07       35.76      2.25 o 
   0  10   1       28.31       26.76      2.00 o 
   1  10   1        1.16        0.93      0.60 o 
   2  10   1       91.11       90.25      2.75 o 
   3  10   1       17.27       20.59      1.32 o 
   4  10   1        0.79        0.38      0.71 o 
   5  10   1        1.65        1.53      0.78 o 
   6  10   1        1.52        1.10      0.83 o 
   7  10   1       11.86        8.75      2.00 o 
  -5  11   1        0.03       -1.50      1.50 o 
  -4  11   1        5.85        4.50      1.75 o 
  -3  11   1      270.06      258.34      7.50 o 
  -2  11   1       41.59       37.26      2.75 o 
  -1  11   1        4.33        3.50      1.25 o 
   0  11   1      639.04      641.97     14.25 o 
   1  11   1        5.12        9.50      1.50 o 
   2  11   1       25.53       19.88      1.32 o 
   3  11   1      102.21       97.79      2.88 o 
   4  11   1       25.38       19.80      1.38 o 
   5  11   1       15.96       18.28      1.88 o 
   6  11   1        0.03        0.25      0.83 o 
   7  11   1        4.77        2.25      1.75 o 
  -4  12   1        0.01       -1.00      1.50 o 
  -3  12   1        6.07        7.75      2.00 o 
  -2  12   1      110.79      117.29      4.75 o 
  -1  12   1       19.44       16.01      2.25 o 
   0  12   1       42.28       45.52      2.75 o 
   1  12   1        0.05        1.75      1.25 o 
   2  12   1      231.81      241.32      5.02 o 
   3  12   1       47.71       42.74      1.92 o 
   4  12   1        1.87        1.03      0.78 o 
   5  12   1        7.09        7.28      1.14 o 
   6  12   1        0.23        1.73      0.96 o 
  -3  13   1        2.42        1.00      1.50 o 
  -2  13   1        0.01        2.00      1.25 o 
  -1  13   1       99.77       90.53      4.25 o 
   0  13   1       93.95       90.78      4.00 o 
   1  13   1        0.05        0.00      1.25 o 
   2  13   1       40.00       37.71      2.13 o 
   3  13   1        9.37        8.61      1.32 o 
   4  13   1        8.49       10.01      1.38 o 
   5  13   1       17.34       19.62      1.67 o 
   6  13   1        2.43        1.16      1.00 o 
  -2  14   1        0.01       -1.50      1.50 o 
  -1  14   1        9.40        6.50      1.75 o 
   0  14   1        2.60        2.75      1.50 o 
   1  14   1       23.87       20.01      2.25 o 
   2  14   1       28.18       30.51      2.50 o 
   3  14   1       20.36       20.81      1.74 o 
   4  14   1        7.10        9.69      1.50 o 
   5  14   1        0.14        1.02      0.96 o 
   0  15   1        7.07       11.75      2.25 o 
   1  15   1        0.03        1.25      1.50 o 
   2  15   1        6.61        6.75      1.75 o 
   3  15   1        0.22       -0.02      1.63 o 
  -3 -14   2       21.16       24.99      2.03 o 
  -2 -14   2        4.35        5.47      1.32 o 
  -1 -14   2        7.39        7.93      1.41 o 
   0 -14   2        0.13       -1.25      1.25 o 
   1 -14   2        4.99        3.00      1.75 o 
  -5 -13   2        1.31        0.73      1.02 o 
  -4 -13   2        0.43        0.29      1.25 o 
  -3 -13   2        3.39        4.08      1.14 o 
  -2 -13   2        1.17       -0.36      0.96 o 
  -1 -13   2        0.01       -0.63      0.88 o 
   0 -13   2        1.08        0.25      1.25 o 
   1 -13   2        2.12        2.75      1.50 o 
   2 -13   2        0.22        0.75      1.50 o 
   3 -13   2       18.14       27.51      3.25 o 
  -5 -12   2        0.06        0.09      0.96 o 
  -4 -12   2        2.18        1.65      1.38 o 
  -3 -12   2       17.88       16.75      2.00 o 
  -2 -12   2      214.69      230.62      5.12 o 
  -1 -12   2        6.98        5.45      1.14 o 
   0 -12   2        5.49        3.75      1.06 o 
   1 -12   2        0.09        0.75      1.25 o 
   2 -12   2        3.41        2.00      1.25 o 
   3 -12   2        1.32        2.25      1.50 o 
   4 -12   2        0.06       -0.25      1.50 o 
  -6 -11   2        6.06        4.75      2.00 o 
  -5 -11   2        4.07        3.36      1.75 o 
  -4 -11   2        5.39        6.71      1.14 o 
  -3 -11   2       32.26       32.50      2.75 o 
  -2 -11   2        0.38        1.13      0.88 o 
  -1 -11   2        4.40        2.61      0.96 o 
   0 -11   2       58.04       59.54      2.30 o 
   1 -11   2       38.30       41.51      2.75 o 
   2 -11   2        2.03        0.25      1.25 o 
   3 -11   2        6.83        6.00      1.75 o 
   4 -11   2        0.49       -1.50      1.50 o 
  -7 -10   2        0.39        0.50      1.50 o 
  -6 -10   2       22.90       21.01      2.75 o 
  -5 -10   2        4.43        3.83      0.96 o 
  -4 -10   2       19.21       14.75      1.38 o 
  -3 -10   2       22.78       21.83      1.50 o 
  -2 -10   2        4.15        4.90      0.96 o 
  -1 -10   2        4.38        3.78      0.88 o 
   0 -10   2      323.02      313.44      5.92 o 
   1 -10   2        3.83       -2.25      1.50 o 
   2 -10   2      106.13       93.03      4.00 o 
   3 -10   2        5.26        4.00      1.75 o 
   4 -10   2        3.82        2.25      1.50 o 
   5 -10   2        9.59        8.25      2.00 o 
  -7  -9   2       20.00       17.51      2.50 o 
  -6  -9   2        2.23        3.00      1.75 o 
  -5  -9   2       11.41        9.18      1.02 o 
  -4  -9   2      135.37      141.56      3.30 o 
  -3  -9   2       13.02       14.57      1.14 o 
  -2  -9   2        5.63        2.92      0.71 o 
  -1  -9   2       12.77       13.64      1.14 o 
   0  -9   2       67.26       59.53      1.95 o 
   1  -9   2      101.06       97.24      7.00 o 
   2  -9   2        0.96       -1.50      1.00 o 
   3  -9   2        0.17       -0.72      0.64 o 
   4  -9   2        0.10       -0.90      0.60 o 
   5  -9   2       41.31       38.24      2.38 o 
   6  -9   2        1.49        4.21      1.14 o 
  -7  -8   2       23.14       20.76      2.75 o 
  -6  -8   2      111.80      103.78      4.75 o 
  -5  -8   2       31.56       27.88      1.43 o 
  -4  -8   2        2.94        2.78      0.78 o 
  -3  -8   2       17.60       24.50      2.88 o 
  -2  -8   2       18.21       20.76      1.14 o 
  -1  -8   2       29.09       36.04      1.41 o 
   0  -8   2       16.73       15.39      1.06 o 
   1  -8   2      127.73      117.21      2.28 o 
   2  -8   2        0.17        0.00      0.75 o 
   3  -8   2        1.87        0.43      0.60 o 
   4  -8   2        0.21       -0.50      0.60 o 
   5  -8   2        0.20        1.00      0.88 o 
   6  -8   2        2.26        2.00      1.75 o 
  -8  -7   2        1.97        1.25      1.75 o 
  -7  -7   2       14.61       16.01      2.50 o 
  -6  -7   2       59.57       66.64      3.25 o 
  -5  -7   2        8.87       10.49      0.94 o 
  -4  -7   2      128.72      122.76      2.20 o 
  -3  -7   2       19.88       17.58      0.81 o 
  -2  -7   2      175.62      194.61      3.77 o 
  -1  -7   2      104.26      108.54      3.13 o 
   0  -7   2       68.03       82.02      3.13 o 
   1  -7   2      123.98      127.38      2.16 o 
   2  -7   2       61.75       69.38      1.92 o 
   3  -7   2      280.93      261.36      4.94 o 
   4  -7   2        4.30        2.53      0.78 o 
   5  -7   2        4.18        1.75      0.88 o 
   6  -7   2       19.81       20.27      2.25 o 
   7  -7   2        0.72        2.13      1.06 o 
  -8  -6   2       11.22       10.51      1.50 o 
  -7  -6   2       22.48       26.74      1.85 o 
  -6  -6   2        9.57        7.47      1.14 o 
  -5  -6   2      110.93      117.90      2.18 o 
  -4  -6   2      504.02      514.06      6.64 o 
  -3  -6   2        5.76        2.94      0.38 o 
  -2  -6   2        0.41        1.70      0.42 o 
  -1  -6   2      154.56      175.81      5.00 o 
   0  -6   2      178.67      180.04      4.38 o 
   1  -6   2      119.42      131.24      2.16 o 
   2  -6   2       77.30       83.52      2.03 o 
   3  -6   2      257.12      254.75      6.50 o 
   4  -6   2       36.43       37.22      1.67 o 
   5  -6   2       12.21        9.86      1.24 o 
   6  -6   2       35.18       37.15      2.12 o 
   7  -6   2        5.05        7.85      1.32 o 
  -8  -5   2       25.26       32.02      6.50 o 
  -7  -5   2        3.59        4.38      1.25 o 
  -6  -5   2        3.33        1.75      1.50 o 
  -5  -5   2       52.03       47.80      2.64 o 
  -4  -5   2        2.61        3.18      0.47 o 
  -3  -5   2      607.71      584.53      7.22 o 
  -2  -5   2       93.35       85.47      1.39 o 
  -1  -5   2        5.95        4.96      0.63 o 
   0  -5   2       94.53      118.27      2.38 o 
   1  -5   2      799.30      917.81     18.38 o 
   2  -5   2      383.44      375.31      6.10 o 
   3  -5   2      290.71      340.76      5.84 o 
   4  -5   2        7.18        4.96      1.00 o 
   5  -5   2       20.57       25.40      1.59 o 
   6  -5   2       38.47       34.02      2.13 o 
   7  -5   2        0.34        1.08      1.14 o 
  -8  -4   2       21.09       21.51      1.77 o 
  -7  -4   2        4.60        4.93      1.25 o 
  -6  -4   2        0.06       -0.63      0.71 o 
  -5  -4   2        5.72        5.07      0.54 o 
  -4  -4   2      119.01      127.20      2.11 o 
  -3  -4   2     1915.48     1920.55     22.24 o 
  -2  -4   2        1.12        3.67      0.38 o 
  -1  -4   2        0.67        0.20      0.17 o 
   0  -4   2        5.58        4.20      1.50 o 
   1  -4   2     2366.27     2341.17     26.92 o 
   2  -4   2      271.31      269.50      7.00 o 
   3  -4   2       14.93       16.00      1.38 o 
   4  -4   2       40.62       37.62      1.50 o 
   5  -4   2      167.82      163.67      7.75 o 
   6  -4   2       17.08       14.77      1.41 o 
   7  -4   2        4.05        5.90      1.24 o 
   8  -4   2       36.28       35.01      3.25 o 
  -8  -3   2        6.01        4.58      1.14 o 
  -7  -3   2        3.88        2.16      0.96 o 
  -6  -3   2       46.02       47.92      1.95 o 
  -5  -3   2       29.05       27.69      1.34 o 
  -4  -3   2       12.77       10.55      0.56 o 
  -3  -3   2       80.37       78.21      1.87 o 
  -2  -3   2      332.35      345.16      5.04 o 
  -1  -3   2        4.67        4.91      0.32 o 
   0  -3   2      153.83      154.55      3.75 o 
   1  -3   2        4.13        2.31      0.20 o 
   2  -3   2      470.55      522.00      7.87 o 
   3  -3   2       50.75       53.81      6.00 o 
   4  -3   2       70.56       67.03      1.95 o 
   5  -3   2       19.64       17.18      1.24 o 
   6  -3   2        0.02        0.75      0.88 o 
   7  -3   2       10.93        8.85      1.32 o 
   8  -3   2        4.50        5.50      2.00 o 
  -8  -2   2        0.64        1.30      0.96 o 
  -7  -2   2        3.93        4.00      1.06 o 
  -6  -2   2       54.53       58.59      5.75 o 
  -5  -2   2        1.18        0.68      0.36 o 
  -4  -2   2        0.17        0.17      0.22 o 
  -3  -2   2       59.15       48.07      0.93 o 
  -2  -2   2      124.94      120.15      1.71 o 
  -1  -2   2      219.59      189.22      2.48 o 
   0  -2   2     1116.68     1015.78     14.29 o 
   1  -2   2      350.82      378.98      4.67 o 
   2  -2   2       32.74       26.29      0.96 o 
   3  -2   2      193.88      206.58      3.71 o 
   4  -2   2        7.24        8.32      0.63 o 
   5  -2   2      211.95      212.95      4.33 o 
   6  -2   2       25.57       32.14      1.77 o 
   7  -2   2       16.86       17.68      1.56 o 
   8  -2   2       14.12        9.75      2.25 o 
  -8  -1   2        0.01        0.50      1.50 o 
  -7  -1   2        1.75        2.38      0.88 o 
  -6  -1   2       25.63       25.55      1.50 o 
  -5  -1   2       40.65       40.72      2.13 o 
  -4  -1   2      333.70      328.90      7.13 o 
  -3  -1   2       16.74       17.72      0.46 o 
  -2  -1   2     1092.74     1057.78     20.26 o 
  -1  -1   2     5170.86     4935.70    100.28 o 
   0  -1   2      311.23      344.37      7.00 o 
   1  -1   2     4494.81     4468.13     64.01 o 
   2  -1   2       16.93       18.41      1.63 o 
   3  -1   2        9.88        8.35      0.80 o 
   4  -1   2       28.04       27.76      0.88 o 
   5  -1   2      186.43      199.95      3.13 o 
   6  -1   2        6.00        7.97      1.63 o 
   7  -1   2        5.02        5.25      1.14 o 
   8  -1   2        1.75        0.75      1.75 o 
  -8   0   2        0.05        0.50      1.50 o 
  -7   0   2       37.60       39.99      2.03 o 
  -6   0   2        0.00        0.25      0.75 o 
  -5   0   2        3.01        2.29      0.42 o 
  -4   0   2       90.21       84.47      3.13 o 
  -3   0   2       11.73       12.77      0.63 o 
  -2   0   2     3265.29     3026.27     62.52 o 
  -1   0   2      660.51      633.71     13.00 o 
   0   0   2     1842.96     1668.06     32.01 o 
   1   0   2        1.12        0.13      0.18 o 
   2   0   2     1542.97     1497.44     21.57 o 
   3   0   2       26.86       35.02      1.02 o 
   4   0   2        9.20        9.32      0.64 o 
   5   0   2      482.01      472.90      6.25 o 
   6   0   2        0.38        0.38      0.71 o 
   7   0   2        0.00       -0.25      1.25 o 
   8   0   2       21.93       23.76      2.75 o 
   9   0   2        0.29        1.50      2.00 o 
  -8   1   2        0.01       -2.00      1.50 o 
  -7   1   2       60.87       69.04      3.13 o 
  -6   1   2        0.32       -0.75      1.00 o 
  -5   1   2       41.69       47.63      1.63 o 
  -4   1   2        6.57        6.75      1.00 o 
  -3   1   2      213.12      201.70      3.24 o 
  -2   1   2     6246.09     6005.98     82.91 o 
  -1   1   2      670.11      624.44     10.63 o 
   0   1   2     4543.26     4273.19     81.03 o 
   1   1   2     2050.28     1918.67     51.52 o 
   2   1   2     1538.19     1425.38     16.40 o 
   3   1   2      111.57      139.82      2.16 o 
   4   1   2        5.36        3.47      0.71 o 
   5   1   2       52.37       53.50      1.36 o 
   6   1   2        0.01       -0.39      0.47 o 
   7   1   2       62.56       76.78      4.00 o 
   8   1   2        6.27        6.50      1.75 o 
   9   1   2        1.21        2.50      2.00 o 
  -8   2   2        0.18        0.75      1.50 o 
  -7   2   2        1.30        3.50      1.50 o 
  -6   2   2        4.16        0.75      1.00 o 
  -5   2   2       86.97       92.06      2.13 o 
  -4   2   2       32.82       36.41      1.20 o 
  -3   2   2      271.53      262.02      4.13 o 
  -2   2   2      310.61      316.11      6.25 o 
  -1   2   2      730.90      770.20     10.85 o 
   0   2   2      108.87      116.29      2.50 o 
   1   2   2     2373.52     2158.23     41.26 o 
   2   2   2      379.62      342.38      4.33 o 
   3   2   2     2672.06     2663.71     30.52 o 
   4   2   2     2256.21     2203.64     25.43 o 
   5   2   2       85.93       89.75      2.17 o 
   6   2   2       60.48       58.33      1.58 o 
   7   2   2        1.56        1.50      1.50 o 
   8   2   2        2.11        0.25      1.50 o 
   9   2   2        8.20        8.50      2.50 o 
  -8   3   2        0.27        0.50      1.75 o 
  -7   3   2       65.87       71.77      3.75 o 
  -6   3   2        1.02        0.75      1.25 o 
  -5   3   2        0.08        0.50      0.75 o 
  -4   3   2      165.75      157.56      2.99 o 
  -3   3   2      404.79      414.42      6.34 o 
  -2   3   2       77.40       85.82      1.67 o 
  -1   3   2      411.98      398.32      7.13 o 
   0   3   2      655.41      609.90      8.74 o 
   1   3   2     1312.38     1292.45     18.09 o 
   2   3   2     1838.22     1884.71     22.13 o 
   3   3   2      483.48      498.54      6.20 o 
   4   3   2       29.71       21.47      1.54 o 
   5   3   2      478.82      460.75      6.10 o 
   6   3   2       17.11       15.26      0.94 o 
   7   3   2       15.49       16.98      1.38 o 
   8   3   2       14.06       13.50      2.25 o 
   9   3   2        5.59        8.25      2.25 o 
  -8   4   2        0.40        0.75      1.75 o 
  -7   4   2       15.75       14.50      2.25 o 
  -6   4   2       83.43       83.78      3.75 o 
  -5   4   2       40.99       39.26      1.56 o 
  -4   4   2      317.42      335.15      5.55 o 
  -3   4   2      488.49      512.55      7.76 o 
  -2   4   2      967.50      979.34     13.86 o 
  -1   4   2      307.50      296.04      4.51 o 
   0   4   2       34.77       50.52      1.06 o 
   1   4   2      199.19      173.80      2.91 o 
   2   4   2       17.00       19.30      0.99 o 
   3   4   2        0.05       -0.25      0.29 o 
   4   4   2        7.73        6.38      1.45 o 
   5   4   2       75.49       72.86      1.69 o 
   6   4   2       46.87       44.57      1.46 o 
   7   4   2        2.83        4.45      0.96 o 
   8   4   2        7.56       14.00      2.25 o 
   9   4   2        0.12        1.50      2.00 o 
  -7   5   2        6.77        7.00      2.00 o 
  -6   5   2       69.63       68.02      3.25 o 
  -5   5   2       13.72       15.95      1.75 o 
  -4   5   2      144.41      153.32      8.13 o 
  -3   5   2        0.16        0.65      0.75 o 
  -2   5   2      355.65      373.39      5.83 o 
  -1   5   2      119.82      111.30      2.12 o 
   0   5   2       63.12       77.31      1.59 o 
   1   5   2      242.63      227.79      3.77 o 
   2   5   2       58.39       57.92      1.88 o 
   3   5   2       10.02       12.59      0.66 o 
   4   5   2      147.53      124.40      2.68 o 
   5   5   2       42.47       36.55      1.35 o 
   6   5   2      383.84      377.32      5.46 o 
   7   5   2      114.83      103.33      3.17 o 
   8   5   2       41.07       39.76      3.50 o 
   9   5   2        0.14        2.00      2.00 o 
  -7   6   2        0.34        0.25      1.50 o 
  -6   6   2        2.27        2.00      1.50 o 
  -5   6   2       14.43       11.64      1.06 o 
  -4   6   2      330.04      330.46      5.75 o 
  -3   6   2      187.35      190.09      3.62 o 
  -2   6   2        0.11        0.38      0.35 o 
  -1   6   2      581.39      600.08      9.13 o 
   0   6   2      434.65      457.59      6.81 o 
   1   6   2      481.53      531.90      8.11 o 
   2   6   2        3.18        3.52      0.53 o 
   3   6   2        2.31        2.48      0.43 o 
   4   6   2       19.42       20.16      1.33 o 
   5   6   2      139.97      145.28      2.64 o 
   6   6   2       25.20       20.22      1.60 o 
   7   6   2       22.39       25.93      1.92 o 
   8   6   2       37.61       32.04      2.10 o 
  -7   7   2        1.77        4.25      1.75 o 
  -6   7   2        1.57       -0.50      1.25 o 
  -5   7   2        3.02        3.00      0.88 o 
  -4   7   2        0.08        2.13      0.71 o 
  -3   7   2       37.00       36.31      1.41 o 
  -2   7   2       27.77       22.27      1.06 o 
  -1   7   2       81.39       79.03      1.77 o 
   0   7   2      143.06      161.87      2.91 o 
   1   7   2     1054.06     1085.85     12.88 o 
   2   7   2        6.72        6.76      0.71 o 
   3   7   2      316.32      321.43      8.75 o 
   4   7   2        0.25        0.57      0.47 o 
   5   7   2      128.54      113.57      3.07 o 
   6   7   2        0.05       -0.20      0.78 o 
   7   7   2       11.73       12.96      1.50 o 
   8   7   2       74.56       82.24      2.99 o 
  -6   8   2       22.78       20.51      2.25 o 
  -5   8   2        0.31        0.25      0.88 o 
  -4   8   2      156.46      154.92      3.44 o 
  -3   8   2       26.30       31.64      1.41 o 
  -2   8   2       49.79       43.99      2.13 o 
  -1   8   2       57.97       56.65      1.50 o 
   0   8   2      299.77      292.64      4.68 o 
   1   8   2       66.73       59.46      1.38 o 
   2   8   2       76.37       80.12      2.10 o 
   3   8   2       91.66       90.65      2.28 o 
   4   8   2        1.09        0.55      0.47 o 
   5   8   2      129.72      142.68      2.71 o 
   6   8   2        0.85       -0.03      0.69 o 
   7   8   2        0.01       -0.59      0.96 o 
   8   8   2       11.02       13.90      2.50 o 
  -6   9   2        1.75        1.25      1.50 o 
  -5   9   2        4.91        5.09      1.06 o 
  -4   9   2       34.82       31.51      1.77 o 
  -3   9   2       12.45       11.79      2.13 o 
  -2   9   2      443.41      434.04      7.07 o 
  -1   9   2       72.09       65.97      1.74 o 
   0   9   2       14.17       10.64      0.78 o 
   1   9   2       90.84       83.26      1.80 o 
   2   9   2       30.96       36.91      1.67 o 
   3   9   2      252.06      256.04      4.84 o 
   4   9   2        0.35       -0.63      0.53 o 
   5   9   2       32.84       29.95      1.30 o 
   6   9   2       11.94       10.58      1.20 o 
   7   9   2        0.56       -0.75      1.25 o 
   8   9   2       23.74       25.01      2.75 o 
  -5  10   2        0.11       -0.63      0.88 o 
  -4  10   2       61.90       53.23      2.21 o 
  -3  10   2        5.25        5.64      0.96 o 
  -2  10   2      967.28      960.47     14.32 o 
  -1  10   2        0.99        0.82      0.60 o 
   0  10   2       36.84       33.26      2.00 o 
   1  10   2       20.77       24.76      1.75 o 
   2  10   2      142.92      132.82      3.06 o 
   3  10   2        6.83        7.44      0.96 o 
   4  10   2        2.98        1.28      0.88 o 
   5  10   2        0.02       -0.44      0.78 o 
   6  10   2        3.41        4.72      0.96 o 
   7  10   2        0.90        0.25      1.25 o 
  -5  11   2        2.48       -0.36      0.96 o 
  -4  11   2        0.38       -0.85      0.83 o 
  -3  11   2        5.50        4.25      1.50 o 
  -2  11   2      212.12      221.82      6.75 o 
  -1  11   2       17.48       18.26      2.00 o 
   0  11   2      199.90      193.07      5.50 o 
   1  11   2       20.41       19.51      1.75 o 
   2  11   2       30.75       27.05      1.50 o 
   3  11   2        0.56        0.93      0.60 o 
   4  11   2        8.14        5.09      0.96 o 
   5  11   2        0.93        1.63      0.88 o 
   6  11   2        1.90        0.88      0.88 o 
   7  11   2        2.65        2.50      1.50 o 
  -4  12   2        6.94        9.00      2.00 o 
  -3  12   2       32.45       30.51      2.75 o 
  -2  12   2       86.85       77.78      3.75 o 
  -1  12   2      368.86      415.39     10.50 o 
   0  12   2        0.06        1.00      1.25 o 
   1  12   2      126.80      119.54      4.25 o 
   2  12   2       25.94       29.01      2.25 o 
   3  12   2       43.08       35.71      3.38 o 
   4  12   2       44.79       41.01      1.92 o 
   5  12   2       36.72       39.51      1.92 o 
   6  12   2        7.56        4.85      1.14 o 
  -3  13   2       33.31       29.26      3.00 o 
  -2  13   2        4.04        8.75      1.75 o 
  -1  13   2        5.77        5.00      1.50 o 
   0  13   2       52.77       49.77      3.00 o 
   1  13   2        1.41        0.00      1.00 o 
   2  13   2        0.39        1.75      1.25 o 
   3  13   2       86.65       74.19      2.52 o 
   4  13   2       18.25       16.95      1.56 o 
   5  13   2        2.02        4.65      1.25 o 
   6  13   2        0.02        0.07      0.96 o 
  -2  14   2        0.26        2.25      1.50 o 
  -1  14   2        6.57        9.25      1.75 o 
   0  14   2        6.03        8.25      2.00 o 
   1  14   2       19.56       18.51      2.25 o 
   2  14   2      141.00      144.05      5.00 o 
   3  14   2       67.15       62.77      3.25 o 
   4  14   2        5.18        3.00      1.25 o 
   5  14   2       12.83       12.18      1.88 o 
  -1  15   2        4.27        4.00      1.75 o 
   0  15   2        0.00        0.50      1.50 o 
   1  15   2       20.41       19.76      2.25 o 
   2  15   2        0.18       -0.50      1.25 o 
   3  15   2        2.87        2.75      1.50 o 
   4  15   2       32.42       38.18      2.63 o 
  -2 -14   3        0.85       -0.25      1.06 o 
  -1 -14   3        0.45        0.23      0.96 o 
   0 -14   3        1.76        0.00      1.50 o 
  -4 -13   3        0.25        0.08      1.02 o 
  -3 -13   3       51.03       56.43      3.88 o 
  -2 -13   3       48.38       51.70      2.38 o 
  -1 -13   3       20.86       20.69      1.77 o 
   0 -13   3        0.20       -0.50      0.88 o 
   1 -13   3        1.48        1.25      1.25 o 
   2 -13   3        0.00       -0.75      1.50 o 
  -5 -12   3        1.88        3.00      1.75 o 
  -4 -12   3       25.42       23.85      1.85 o 
  -3 -12   3       10.42        7.59      1.32 o 
  -2 -12   3       25.39       24.83      1.85 o 
  -1 -12   3       12.73       14.40      1.88 o 
   0 -12   3       12.83       12.77      1.41 o 
   1 -12   3        5.34        4.50      1.75 o 
   2 -12   3        1.28       -0.25      1.25 o 
   3 -12   3        0.04        1.00      1.50 o 
  -6 -11   3        4.50        6.50      2.00 o 
  -5 -11   3        5.35        7.75      2.00 o 
  -4 -11   3        2.49        1.21      1.75 o 
  -3 -11   3       46.07       53.40      2.28 o 
  -2 -11   3       58.71       63.37      2.50 o 
  -1 -11   3       47.92       53.53      2.30 o 
   0 -11   3        2.92        1.50      0.88 o 
   1 -11   3        0.00       -1.50      1.00 o 
   2 -11   3        5.11        6.00      1.75 o 
   3 -11   3        1.15       -1.00      1.25 o 
   4 -11   3        2.34        2.00      1.75 o 
  -6 -10   3        0.40        1.50      1.50 o 
  -5 -10   3        1.83        3.00      1.50 o 
  -4 -10   3        5.04        7.05      1.14 o 
  -3 -10   3      122.62      129.19      3.42 o 
  -2 -10   3       70.55       76.63      2.56 o 
  -1 -10   3      571.36      562.75      9.45 o 
   0 -10   3      425.30      421.56      7.51 o 
   1 -10   3      339.07      299.38      7.38 o 
   2 -10   3        0.79        0.25      1.25 o 
   3 -10   3       14.96       17.26      2.25 o 
   4 -10   3        1.51        1.50      1.50 o 
   5 -10   3        7.52        9.50      2.25 o 
  -7  -9   3       12.37       10.50      2.25 o 
  -6  -9   3       46.79       49.27      3.50 o 
  -5  -9   3        3.38        4.50      1.50 o 
  -4  -9   3       28.45       27.43      1.62 o 
  -3  -9   3        0.07       -0.90      0.60 o 
  -2  -9   3        2.83        1.58      0.78 o 
  -1  -9   3      752.98      720.39     11.48 o 
   0  -9   3        2.88        2.61      0.78 o 
   1  -9   3        0.44        2.00      0.78 o 
   2  -9   3       84.19       69.27      3.75 o 
   3  -9   3        2.19        1.00      1.25 o 
   4  -9   3       37.70       39.19      2.75 o 
   5  -9   3       18.49       14.21      1.50 o 
   6  -9   3       10.02        9.44      1.50 o 
  -7  -8   3        8.37        6.00      2.00 o 
  -6  -8   3        2.58        2.50      1.50 o 
  -5  -8   3        7.65        5.75      1.50 o 
  -4  -8   3        0.42        0.50      1.00 o 
  -3  -8   3      137.08      129.95      3.12 o 
  -2  -8   3      111.88      115.49      3.00 o 
  -1  -8   3      324.75      333.49      6.00 o 
   0  -8   3      103.65      108.79      3.75 o 
   1  -8   3       25.14       26.28      1.32 o 
   2  -8   3      211.11      187.71      3.88 o 
   3  -8   3       89.52       78.79      2.46 o 
   4  -8   3       97.08       84.35      2.74 o 
   5  -8   3        0.80        1.88      1.88 o 
   6  -8   3        0.54        1.75      0.96 o 
  -7  -7   3       13.08       11.75      2.25 o 
  -6  -7   3        9.88        8.75      2.00 o 
  -5  -7   3        0.57        1.50      0.78 o 
  -4  -7   3       24.57       25.30      1.31 o 
  -3  -7   3        5.78        3.74      1.12 o 
  -2  -7   3        1.28        1.57      0.60 o 
  -1  -7   3      129.17      150.02      5.75 o 
   0  -7   3        0.01        1.50      0.53 o 
   1  -7   3        1.73        3.47      0.47 o 
   2  -7   3       51.11       38.75      1.50 o 
   3  -7   3      207.63      201.66      4.15 o 
   4  -7   3       11.10        7.47      1.02 o 
   5  -7   3        0.67        0.50      0.88 o 
   6  -7   3        9.15        8.34      1.32 o 
   7  -7   3        1.58        1.13      1.06 o 
  -8  -6   3       22.10       25.45      2.03 o 
  -7  -6   3       15.46       16.01      1.56 o 
  -6  -6   3       10.39        8.11      1.88 o 
  -5  -6   3       20.92       21.80      1.38 o 
  -4  -6   3      124.97      127.86      2.93 o 
  -3  -6   3       94.81      102.33      1.81 o 
  -2  -6   3       93.55       96.07      1.62 o 
  -1  -6   3      523.44      506.76      8.03 o 
   0  -6   3      394.15      377.55      6.28 o 
   1  -6   3      251.52      284.31      4.43 o 
   2  -6   3       65.07       71.24      2.03 o 
   3  -6   3      123.44      119.90      2.91 o 
   4  -6   3       67.73       65.22      2.21 o 
   5  -6   3       22.16       25.44      1.67 o 
   6  -6   3        4.29        5.19      2.25 o 
   7  -6   3       10.22       12.30      1.59 o 
  -8  -5   3        9.69       13.52      1.59 o 
  -7  -5   3       22.00       20.03      1.67 o 
  -6  -5   3        7.84        8.33      1.25 o 
  -5  -5   3        1.02        1.33      0.78 o 
  -4  -5   3       21.05       21.83      0.88 o 
  -3  -5   3       33.85       35.29      0.96 o 
  -2  -5   3      159.97      145.92      2.25 o 
  -1  -5   3       18.51       19.35      2.20 o 
   0  -5   3      976.47     1005.94     14.66 o 
   1  -5   3      157.35      158.40      2.45 o 
   2  -5   3      114.84      130.14      3.75 o 
   3  -5   3       81.98       82.84      2.30 o 
   4  -5   3       12.57       10.78      1.06 o 
   5  -5   3       88.16       86.41      2.83 o 
   6  -5   3       76.58       72.58      2.74 o 
   7  -5   3       37.76       33.49      2.75 o 
  -8  -4   3        0.02       -1.02      0.96 o 
  -7  -4   3        2.10        2.13      1.06 o 
  -6  -4   3       15.02       15.70      1.32 o 
  -5  -4   3        6.35        6.45      0.96 o 
  -4  -4   3        3.30        5.13      0.49 o 
  -3  -4   3       83.38       81.81      1.51 o 
  -2  -4   3      576.06      556.80      6.84 o 
  -1  -4   3        0.00       -0.31      0.20 o 
   0  -4   3      421.01      428.32      6.71 o 
   1  -4   3        3.08        1.31      0.32 o 
   2  -4   3        2.52        5.40      0.71 o 
   3  -4   3       39.76       48.96      2.13 o 
   4  -4   3       58.61       58.83      4.13 o 
   5  -4   3        2.12        1.70      0.78 o 
   6  -4   3       37.21       34.49      2.03 o 
   7  -4   3       47.07       49.58      2.48 o 
   8  -4   3        5.72        7.50      2.25 o 
  -8  -3   3        0.85        0.63      1.06 o 
  -7  -3   3        3.95        3.10      2.13 o 
  -6  -3   3       17.53       18.35      1.38 o 
  -5  -3   3        0.29        0.00      0.53 o 
  -4  -3   3        4.01        0.21      0.72 o 
  -3  -3   3       95.92      108.39      2.92 o 
  -2  -3   3        0.01        0.00      0.17 o 
  -1  -3   3       91.19       78.82      3.72 o 
   0  -3   3      166.25      173.07      3.09 o 
   1  -3   3       40.70       50.32      0.99 o 
   2  -3   3      965.97     1007.62     14.58 o 
   3  -3   3        9.75        4.43      1.38 o 
   4  -3   3      209.93      192.70      3.89 o 
   5  -3   3       44.21       42.52      1.95 o 
   6  -3   3       82.81       81.70      3.50 o 
   7  -3   3        0.99        1.50      1.06 o 
   8  -3   3       26.67       29.26      3.25 o 
  -8  -2   3        4.08        5.26      1.24 o 
  -7  -2   3        4.78        6.36      1.14 o 
  -6  -2   3       21.35       19.07      1.50 o 
  -5  -2   3        6.70        5.16      0.78 o 
  -4  -2   3       33.52       28.52      0.81 o 
  -3  -2   3        0.00        0.42      0.22 o 
  -2  -2   3      642.59      637.05      9.00 o 
  -1  -2   3     1000.79      975.51     13.60 o 
   0  -2   3      136.87      138.51      4.88 o 
   1  -2   3      143.16      110.16      1.68 o 
   2  -2   3      153.59      143.30      2.83 o 
   3  -2   3     1188.83     1200.64     22.88 o 
   4  -2   3       30.66       37.02      1.59 o 
   5  -2   3       35.26       33.76      1.67 o 
   6  -2   3      114.54      117.00      3.27 o 
   7  -2   3       13.58       15.50      2.38 o 
   8  -2   3        9.18        8.75      2.25 o 
  -8  -1   3        0.18        1.02      1.13 o 
  -7  -1   3       20.69       20.97      1.75 o 
  -6  -1   3        0.29        0.50      0.75 o 
  -5  -1   3       56.16       53.27      2.50 o 
  -4  -1   3        6.28        5.50      1.00 o 
  -3  -1   3     1022.92     1018.59     21.26 o 
  -2  -1   3     1197.84     1218.28     16.93 o 
  -1  -1   3      163.73      165.78      2.63 o 
   0  -1   3      935.33      991.58     19.26 o 
   1  -1   3     3160.72     3163.15     55.64 o 
   2  -1   3       21.79       26.18      1.13 o 
   3  -1   3      142.25      148.80      4.25 o 
   4  -1   3       86.85       92.80      2.38 o 
   5  -1   3       59.59       60.03      2.12 o 
   6  -1   3      285.80      305.93      9.13 o 
   7  -1   3        1.13        1.00      1.38 o 
   8  -1   3        5.01        2.50      1.75 o 
  -8   0   3        3.31        3.00      1.75 o 
  -7   0   3       10.78        9.67      1.25 o 
  -6   0   3       17.01       17.51      2.00 o 
  -5   0   3       15.11       14.50      1.50 o 
  -4   0   3       16.55       18.76      1.50 o 
  -3   0   3      477.31      450.65     10.00 o 
  -2   0   3     1623.89     1619.30     33.01 o 
  -1   0   3    11550.60    10808.64    217.07 o 
   0   0   3     1992.47     1847.87     35.01 o 
   1   0   3     3875.99     3565.75    119.17 o 
   2   0   3        0.84        0.75      0.35 o 
   3   0   3       61.63       65.27      2.50 o 
   4   0   3       99.47      110.67      2.22 o 
   5   0   3       30.32       26.33      0.96 o 
   6   0   3       27.71       32.02      1.77 o 
   7   0   3        4.03        4.41      1.06 o 
   8   0   3        1.48        1.75      1.75 o 
  -8   1   3        1.26       -1.00      1.50 o 
  -7   1   3        4.25        3.94      1.13 o 
  -6   1   3        0.03       -0.50      1.00 o 
  -5   1   3        2.90        2.25      1.00 o 
  -4   1   3      270.21      295.10      7.25 o 
  -3   1   3      524.88      505.92     11.25 o 
  -2   1   3     1733.33     1793.35     36.51 o 
  -1   1   3    24150.40    24266.23    858.04 o 
   0   1   3      837.81      824.28     16.01 o 
   1   1   3      905.25      897.80     17.51 o 
   2   1   3        0.04       -0.25      0.35 o 
   3   1   3      232.11      228.68      3.70 o 
   4   1   3       33.81       33.96      0.94 o 
   5   1   3       54.50       49.67      1.27 o 
   6   1   3        0.75       -0.13      0.71 o 
   7   1   3        0.09        1.38      0.88 o 
   8   1   3        4.75        8.75      2.00 o 
   9   1   3        6.82        8.25      2.25 o 
  -8   2   3        1.32       -1.00      1.50 o 
  -7   2   3       94.92       99.28      4.25 o 
  -6   2   3       18.39       15.51      1.75 o 
  -5   2   3        1.44        1.75      1.00 o 
  -4   2   3      298.60      287.67      5.50 o 
  -3   2   3        1.99        2.18      0.42 o 
  -2   2   3     1954.04     2065.45     41.76 o 
  -1   2   3     4616.69     4585.75     63.62 o 
   0   2   3       57.78       64.27      1.75 o 
   1   2   3     2207.48     2114.21     40.26 o 
   2   2   3     1043.89      942.25     13.60 o 
   3   2   3       52.09       37.91      1.14 o 
   4   2   3     1077.79     1081.97     12.98 o 
   5   2   3      121.80      131.92      2.39 o 
   6   2   3        6.93        6.44      0.69 o 
   7   2   3       40.68       32.68      1.92 o 
   8   2   3        0.08        1.50      1.75 o 
   9   2   3        6.29        9.25      2.50 o 
  -8   3   3       49.48       55.27      3.50 o 
  -7   3   3       29.09       29.26      2.50 o 
  -6   3   3       37.61       35.76      2.50 o 
  -5   3   3       36.41       34.66      1.75 o 
  -4   3   3       28.84       28.52      1.02 o 
  -3   3   3      226.38      226.58      5.38 o 
  -2   3   3      976.94     1004.20     14.20 o 
  -1   3   3     2016.17     2050.62     28.33 o 
   0   3   3     1623.23     1629.05     31.01 o 
   1   3   3      475.03      440.40      9.00 o 
   2   3   3      317.03      317.17      4.18 o 
   3   3   3       28.09       22.77      0.95 o 
   4   3   3        5.77       14.89      1.03 o 
   5   3   3        8.12        8.59      0.76 o 
   6   3   3       14.93       11.93      0.84 o 
   7   3   3        3.21        3.78      0.96 o 
   8   3   3        0.34        0.25      1.50 o 
   9   3   3        0.76        2.75      1.75 o 
  -8   4   3       20.95       26.51      3.00 o 
  -7   4   3        2.94        2.25      1.50 o 
  -6   4   3       16.52       14.25      2.00 o 
  -5   4   3      101.26      105.37      2.46 o 
  -4   4   3       63.41       69.08      1.74 o 
  -3   4   3       26.19       23.34      1.02 o 
  -2   4   3        1.88        4.45      1.50 o 
  -1   4   3      471.19      459.53      6.79 o 
   0   4   3      121.99      112.31      2.50 o 
   1   4   3       56.83       52.27      1.75 o 
   2   4   3      380.98      366.16      9.00 o 
   3   4   3       27.63       34.32      0.95 o 
   4   4   3      123.23      131.31      2.25 o 
   5   4   3       50.13       48.85      2.79 o 
   6   4   3      143.27      139.35      2.69 o 
   7   4   3        6.78        5.40      1.33 o 
   8   4   3       11.15       15.26      2.50 o 
   9   4   3        3.00        2.25      2.00 o 
  -7   5   3       12.97       10.00      2.00 o 
  -6   5   3       30.82       29.76      2.50 o 
  -5   5   3       23.06       27.94      2.75 o 
  -4   5   3      171.81      162.80      3.17 o 
  -3   5   3      130.34      126.58      2.63 o 
  -2   5   3       62.06       82.37      4.50 o 
  -1   5   3     2599.70     2665.72     36.91 o 
   0   5   3      180.29      183.08      3.09 o 
   1   5   3      108.05       95.53      2.75 o 
   2   5   3      409.14      422.06      6.62 o 
   3   5   3       92.33      101.77      2.30 o 
   4   5   3      127.55      121.05      2.36 o 
   5   5   3       33.51       34.70      1.23 o 
   6   5   3        0.04       -1.24      0.83 o 
   7   5   3       72.92       67.15      1.87 o 
   8   5   3        1.08        2.50      1.75 o 
   9   5   3        0.01        2.00      2.00 o 
  -7   6   3        5.31        4.75      1.75 o 
  -6   6   3       61.30       55.77      3.00 o 
  -5   6   3        1.14        0.47      0.88 o 
  -4   6   3        9.66        9.71      1.13 o 
  -3   6   3        7.32       10.35      1.00 o 
  -2   6   3        2.85        1.45      0.42 o 
  -1   6   3       43.39       42.14      1.24 o 
   0   6   3     3288.94     3460.04     47.86 o 
   1   6   3     1423.43     1433.23     27.76 o 
   2   6   3       72.89       66.80      1.67 o 
   3   6   3        6.75        6.16      0.51 o 
   4   6   3        9.75       10.46      0.90 o 
   5   6   3       78.37       77.58      1.87 o 
   6   6   3       11.80        9.41      0.95 o 
   7   6   3       88.13       86.23      2.23 o 
   8   6   3       20.23       15.26      2.50 o 
  -7   7   3       12.31       11.00      2.00 o 
  -6   7   3      102.68       99.03      4.25 o 
  -5   7   3        4.61        6.02      1.25 o 
  -4   7   3       16.19       15.43      1.14 o 
  -3   7   3      188.81      191.08      3.88 o 
  -2   7   3        6.74        6.50      1.25 o 
  -1   7   3       56.51       60.77      1.59 o 
   0   7   3        3.94        2.53      0.42 o 
   1   7   3     2214.42     2348.29     45.02 o 
   2   7   3      210.75      192.34      5.13 o 
   3   7   3        8.18       10.03      0.78 o 
   4   7   3       13.93       11.20      0.81 o 
   5   7   3      200.37      192.97      4.27 o 
   6   7   3      292.43      295.05      8.95 o 
   7   7   3        8.41        7.55      0.99 o 
   8   7   3        0.68        2.72      1.50 o 
  -6   8   3        4.43        5.00      1.75 o 
  -5   8   3       26.57       25.41      2.63 o 
  -4   8   3      165.25      164.98      3.62 o 
  -3   8   3       74.69       70.60      2.03 o 
  -2   8   3       10.65       10.64      0.88 o 
  -1   8   3       38.90       35.76      1.24 o 
   0   8   3        0.32       -0.13      0.38 o 
   1   8   3       41.13       40.69      1.32 o 
   2   8   3      259.11      253.72      4.66 o 
   3   8   3      247.15      257.91      4.76 o 
   4   8   3        1.16        0.75      0.53 o 
   5   8   3       83.66       88.08      3.94 o 
   6   8   3      254.04      266.16      9.15 o 
   7   8   3       11.43       18.16      1.28 o 
   8   8   3       10.80        8.63      1.38 o 
  -6   9   3       10.95        9.25      2.00 o 
  -5   9   3       27.27       26.57      3.25 o 
  -4   9   3       89.17       77.69      3.50 o 
  -3   9   3        2.63        3.50      0.88 o 
  -2   9   3        1.54        0.61      0.60 o 
  -1   9   3        9.20       13.16      0.96 o 
   0   9   3        1.49        1.66      0.42 o 
   1   9   3       46.92       41.87      1.32 o 
   2   9   3      250.86      259.99      4.84 o 
   3   9   3       37.35       41.46      1.67 o 
   4   9   3        3.14        1.88      0.71 o 
   5   9   3       36.33       35.08      2.58 o 
   6   9   3      121.69      129.97      2.82 o 
   7   9   3        1.23        0.82      0.76 o 
   8   9   3       16.94       20.51      2.50 o 
  -5  10   3        0.85        2.38      0.88 o 
  -4  10   3        8.72        3.78      0.96 o 
  -3  10   3       14.53       17.32      1.32 o 
  -2  10   3      124.12      125.88      3.13 o 
  -1  10   3       16.22       15.70      1.14 o 
   0  10   3        0.28        0.60      0.42 o 
   1  10   3       35.47       35.65      1.25 o 
   2  10   3        0.01        0.00      0.75 o 
   3  10   3       62.43       61.20      2.10 o 
   4  10   3        7.60        9.50      1.06 o 
   5  10   3        0.06        0.53      0.88 o 
   6  10   3        4.44        3.36      0.96 o 
   7  10   3        0.27       -0.50      0.88 o 
  -5  11   3        0.04       -1.00      0.88 o 
  -4  11   3        3.39        2.96      1.75 o 
  -3  11   3        0.50        0.86      0.78 o 
  -2  11   3       26.48       30.10      2.38 o 
  -1  11   3      533.46      556.69     12.75 o 
   0  11   3        8.45        5.75      1.25 o 
   1  11   3        0.73        1.00      1.00 o 
   2  11   3       31.64       32.51      2.00 o 
   3  11   3        1.61        0.38      0.71 o 
   4  11   3       17.42       17.55      1.38 o 
   5  11   3       57.00       59.94      2.28 o 
   6  11   3        5.96        5.05      1.06 o 
   7  11   3        1.68        1.93      2.00 o 
  -4  12   3       39.17       37.76      3.00 o 
  -3  12   3        1.41        2.25      1.50 o 
  -2  12   3      112.11       96.03      4.00 o 
  -1  12   3      221.05      219.82      6.50 o 
   0  12   3       11.79       14.00      1.75 o 
   1  12   3      140.27      136.05      4.50 o 
   2  12   3        0.40        0.25      1.00 o 
   3  12   3        4.93        4.79      0.96 o 
   4  12   3       76.68       86.30      4.13 o 
   5  12   3        0.39        0.50      0.88 o 
   6  12   3        0.03        0.50      0.88 o 
   7  12   3        0.34        0.63      0.88 o 
  -3  13   3        8.17        5.75      1.75 o 
  -2  13   3        9.02       10.00      2.00 o 
  -1  13   3        0.45        0.75      1.25 o 
   0  13   3        3.02        4.25      1.50 o 
   1  13   3       16.40       11.75      1.75 o 
   2  13   3        1.71        2.75      1.25 o 
   3  13   3       54.50       59.77      3.00 o 
   4  13   3        2.89        2.38      0.88 o 
   5  13   3        5.71        3.23      0.96 o 
   6  13   3        0.02        0.18      0.96 o 
  -2  14   3       28.46       36.26      3.00 o 
  -1  14   3        1.01        1.50      1.50 o 
   0  14   3        1.16       -0.50      1.25 o 
   1  14   3        7.59        9.00      1.75 o 
   2  14   3       18.64       15.51      2.00 o 
   3  14   3        8.71       10.25      1.75 o 
   4  14   3        6.53        8.25      1.32 o 
   5  14   3        3.48        1.75      1.06 o 
  -1  15   3        9.96        8.50      2.00 o 
   0  15   3        2.78        2.50      1.50 o 
   1  15   3        9.04       14.25      2.25 o 
   2  15   3        0.04        1.00      1.25 o 
   3  15   3       10.86       11.75      2.00 o 
   4  15   3        4.99        3.00      1.50 o 
  -3 -13   4        1.17        1.13      1.14 o 
  -2 -13   4        1.10        1.83      2.25 o 
  -1 -13   4       20.26       20.23      2.63 o 
   0 -13   4       29.25       29.12      2.38 o 
   1 -13   4       28.81       33.76      3.25 o 
   2 -13   4        8.05        7.00      2.25 o 
  -5 -12   4        5.01        7.00      2.25 o 
  -4 -12   4        3.67        2.89      1.20 o 
  -3 -12   4        1.01        0.89      0.96 o 
  -2 -12   4        1.60        0.89      1.25 o 
  -1 -12   4       76.27       73.09      2.65 o 
   0 -12   4       96.99       89.46      4.00 o 
   1 -12   4        8.18        7.25      2.00 o 
   2 -12   4        2.47        3.00      1.75 o 
   3 -12   4        0.00        0.75      1.50 o 
  -5 -11   4       24.21       21.76      3.00 o 
  -4 -11   4        0.28       -0.50      0.83 o 
  -3 -11   4        0.03       -0.82      0.96 o 
  -2 -11   4        4.26        3.91      1.14 o 
  -1 -11   4       17.03       14.63      1.59 o 
   0 -11   4        9.96       10.76      1.24 o 
   1 -11   4        3.95        4.67      1.06 o 
   2 -11   4        3.70        2.50      1.50 o 
   3 -11   4        2.21        2.00      1.50 o 
   4 -11   4        1.01       -0.25      1.50 o 
  -6 -10   4        0.24       -0.25      1.75 o 
  -5 -10   4        0.12        0.00      1.25 o 
  -4 -10   4        0.19        0.39      1.00 o 
  -3 -10   4        5.40        7.96      1.14 o 
  -2 -10   4        0.32        0.25      0.88 o 
  -1 -10   4      230.30      228.25      4.86 o 
   0 -10   4      259.71      260.54      7.25 o 
   1 -10   4       41.12       40.24      1.85 o 
   2 -10   4      121.10      112.54      4.75 o 
   3 -10   4        2.27        5.00      1.50 o 
   4 -10   4        2.29        2.50      1.50 o 
   5 -10   4        4.38        5.75      2.00 o 
  -6  -9   4        4.15        4.75      1.75 o 
  -5  -9   4        0.74       -0.50      1.25 o 
  -4  -9   4        0.77       -0.11      0.78 o 
  -3  -9   4        3.81        3.83      0.96 o 
  -2  -9   4        6.36        4.29      1.50 o 
  -1  -9   4      139.74      140.49      3.44 o 
   0  -9   4      130.84      118.22      5.38 o 
   1  -9   4       60.42       65.12      6.25 o 
   2  -9   4      113.65      111.79      4.75 o 
   3  -9   4      179.43      176.06      6.25 o 
   4  -9   4       16.81       15.76      2.25 o 
   5  -9   4        8.05        8.00      2.00 o 
  -7  -8   4        2.95        1.25      1.75 o 
  -6  -8   4       30.57       25.01      3.00 o 
  -5  -8   4       11.31       10.00      2.00 o 
  -4  -8   4       33.82       35.97      1.80 o 
  -3  -8   4      102.49      105.74      2.88 o 
  -2  -8   4        1.08        1.38      0.88 o 
  -1  -8   4      208.13      207.05      4.25 o 
   0  -8   4       22.44       21.19      1.32 o 
   1  -8   4       16.39       19.08      1.20 o 
   2  -8   4      194.04      199.82      6.25 o 
   3  -8   4       10.88       12.60      1.20 o 
   4  -8   4       12.79       15.87      1.50 o 
   5  -8   4        0.87        2.55      0.96 o 
   6  -8   4        4.46        5.46      1.32 o 
  -7  -7   4        1.74        1.50      1.75 o 
  -6  -7   4       24.82       31.76      2.75 o 
  -5  -7   4        4.06        3.00      1.50 o 
  -4  -7   4       36.09       39.84      1.66 o 
  -3  -7   4       19.82       15.38      1.50 o 
  -2  -7   4        7.01        5.44      0.78 o 
  -1  -7   4      236.52      237.93      4.59 o 
   0  -7   4       76.59       76.03      2.38 o 
   1  -7   4      133.72      128.30      2.34 o 
   2  -7   4      100.15       99.88      2.04 o 
   3  -7   4        2.84        2.61      0.78 o 
   4  -7   4      117.38      117.13      3.27 o 
   5  -7   4       50.57       57.46      2.48 o 
   6  -7   4        0.97        2.00      1.02 o 
  -7  -6   4        0.81        2.59      2.63 o 
  -6  -6   4       23.92       25.17      2.63 o 
  -5  -6   4       17.49       18.14      1.38 o 
  -4  -6   4      101.28      114.85      2.13 o 
  -3  -6   4       53.22       54.29      1.34 o 
  -2  -6   4      152.24      152.95      3.22 o 
  -1  -6   4       48.75       42.61      1.67 o 
   0  -6   4       23.80       28.23      1.63 o 
   1  -6   4      330.98      335.45      4.62 o 
   2  -6   4       60.12       63.45      1.46 o 
   3  -6   4        0.39        2.53      0.78 o 
   4  -6   4       57.65       61.68      2.30 o 
   5  -6   4      122.43      132.65      3.62 o 
   6  -6   4       77.33       75.33      2.91 o 
   7  -6   4        0.56       -0.29      1.02 o 
  -8  -5   4        6.58        6.48      1.50 o 
  -7  -5   4        1.48        0.75      1.06 o 
  -6  -5   4        0.01       -0.72      0.88 o 
  -5  -5   4        1.39        1.50      0.64 o 
  -4  -5   4       81.65       86.55      1.83 o 
  -3  -5   4        0.88        0.30      0.33 o 
  -2  -5   4      110.23      113.25      1.93 o 
  -1  -5   4      370.32      399.97      5.22 o 
   0  -5   4        6.71       10.25      1.13 o 
   1  -5   4      232.96      263.02      4.26 o 
   2  -5   4      239.86      225.55      3.34 o 
   3  -5   4      158.46      160.49      3.62 o 
   4  -5   4       22.91       25.77      1.59 o 
   5  -5   4       30.90       25.82      1.67 o 
   6  -5   4       27.61       28.34      2.03 o 
   7  -5   4        2.88        3.75      1.25 o 
  -8  -4   4        0.28       -0.66      0.96 o 
  -7  -4   4        0.13        0.50      0.88 o 
  -6  -4   4        0.24       -0.88      1.13 o 
  -5  -4   4       67.16       63.16      2.16 o 
  -4  -4   4       39.04       44.73      1.23 o 
  -3  -4   4      138.69      159.69      2.49 o 
  -2  -4   4       36.66       33.86      0.97 o 
  -1  -4   4        0.13        0.50      0.29 o 
   0  -4   4      537.12      549.08      8.48 o 
   1  -4   4     3737.36     4093.35     46.87 o 
   2  -4   4      516.29      597.36      7.45 o 
   3  -4   4        3.73        3.38      0.71 o 
   4  -4   4       39.61       41.14      1.77 o 
   5  -4   4        0.36        1.00      0.78 o 
   6  -4   4      114.86      122.35      3.63 o 
   7  -4   4       74.04       79.23      3.09 o 
   8  -4   4       49.61       48.02      4.00 o 
  -8  -3   4        2.39        2.63      1.24 o 
  -7  -3   4        4.18        3.50      1.06 o 
  -6  -3   4        0.00        0.88      0.88 o 
  -5  -3   4       19.36       21.68      1.43 o 
  -4  -3   4       10.40       14.18      0.84 o 
  -3  -3   4       15.47       11.34      0.64 o 
  -2  -3   4        0.00        0.44      0.37 o 
  -1  -3   4      405.53      442.84      5.61 o 
   0  -3   4      840.56      866.92     12.72 o 
   1  -3   4     1895.01     1991.26     22.99 o 
   2  -3   4      740.69      792.23      9.57 o 
   3  -3   4      660.20      675.93     10.61 o 
   4  -3   4        0.52        0.38      0.53 o 
   5  -3   4        1.85        0.89      1.00 o 
   6  -3   4      307.03      306.04      6.28 o 
   7  -3   4        0.41        1.13      1.06 o 
   8  -3   4        1.08        1.75      2.00 o 
  -8  -2   4        2.82        2.92      1.14 o 
  -7  -2   4        1.15        0.00      1.00 o 
  -6  -2   4      167.14      163.37      5.63 o 
  -5  -2   4       81.60       69.53      2.28 o 
  -4  -2   4       41.61       36.26      2.00 o 
  -3  -2   4        0.05        0.17      0.22 o 
  -2  -2   4       30.25       25.21      0.78 o 
  -1  -2   4       74.04       59.93      1.41 o 
   0  -2   4      172.56      165.06      4.25 o 
   1  -2   4       37.01       38.49      1.14 o 
   2  -2   4      103.88      109.42      1.76 o 
   3  -2   4      180.76      177.21      3.62 o 
   4  -2   4      614.58      615.73      9.90 o 
   5  -2   4        5.14        5.15      0.88 o 
   6  -2   4      124.66      133.84      3.63 o 
   7  -2   4       78.53       99.65      3.17 o 
   8  -2   4       28.54       27.26      3.25 o 
  -8  -1   4        2.14        0.56      1.14 o 
  -7  -1   4        7.30        9.27      1.88 o 
  -6  -1   4       26.87       29.60      1.67 o 
  -5  -1   4        3.47        4.75      1.25 o 
  -4  -1   4      278.60      286.85      7.00 o 
  -3  -1   4        0.03        0.25      0.50 o 
  -2  -1   4      135.51      131.37      2.28 o 
  -1  -1   4     1789.21     1660.09     23.13 o 
   0  -1   4        9.38        7.50      0.75 o 
   1  -1   4        0.79        1.00      0.50 o 
   2  -1   4        0.86        1.45      0.42 o 
   3  -1   4       30.73       28.76      2.38 o 
   4  -1   4        0.30        0.13      0.53 o 
   5  -1   4       36.92       32.03      5.00 o 
   6  -1   4        1.40        5.07      1.75 o 
   7  -1   4       44.45       42.45      2.21 o 
   8  -1   4       33.87       35.51      3.50 o 
  -8   0   4        0.52        1.40      1.25 o 
  -7   0   4       17.16       16.37      1.50 o 
  -6   0   4       85.10       85.28      3.50 o 
  -5   0   4       97.32      102.53      3.75 o 
  -4   0   4      413.00      387.63      9.25 o 
  -3   0   4      992.17      961.32     20.26 o 
  -2   0   4      638.42      617.99      8.79 o 
  -1   0   4     4771.70     4528.03     92.28 o 
   0   0   4       49.61       47.52      1.75 o 
   1   0   4      168.39      136.30      3.75 o 
   2   0   4       57.88       58.65      1.59 o 
   3   0   4      142.44      144.97      3.09 o 
   4   0   4      154.97      164.31      5.00 o 
   5   0   4       13.09       13.23      1.24 o 
   6   0   4        8.67       10.20      1.24 o 
   7   0   4       21.34       20.52      1.77 o 
   8   0   4        0.03       -0.75      1.50 o 
  -8   1   4        0.50        1.25      1.75 o 
  -7   1   4        0.07       -0.25      1.25 o 
  -6   1   4       20.37       21.01      2.00 o 
  -5   1   4        1.29        2.75      1.00 o 
  -4   1   4      138.34      122.54      4.00 o 
  -3   1   4        1.38       -0.25      0.75 o 
  -2   1   4      515.72      521.71      7.55 o 
  -1   1   4      148.04      181.67      2.99 o 
   0   1   4     3207.82     3210.08     62.02 o 
   1   1   4     2808.70     2631.39     50.02 o 
   2   1   4      178.05      171.09      3.27 o 
   3   1   4     1689.10     1611.47     23.05 o 
   4   1   4       18.64       10.18      1.25 o 
   5   1   4       17.15       14.83      0.78 o 
   6   1   4        5.14        6.84      2.13 o 
   7   1   4       28.61       29.05      1.92 o 
   8   1   4        0.31       -1.25      1.50 o 
   9   1   4        0.00       -1.75      1.50 o 
  -8   2   4        7.51        8.25      2.00 o 
  -7   2   4        4.11        3.75      1.50 o 
  -6   2   4        0.44       -0.25      1.00 o 
  -5   2   4       65.43       61.52      2.75 o 
  -4   2   4        6.77        8.25      1.25 o 
  -3   2   4        6.75        7.86      0.45 o 
  -2   2   4       30.55       39.15      0.87 o 
  -1   2   4      485.18      434.61      6.41 o 
   0   2   4      335.93      343.37      7.25 o 
   1   2   4       29.62       20.01      1.25 o 
   2   2   4      169.41      154.08      2.91 o 
   3   2   4      594.47      619.47      9.53 o 
   4   2   4       11.21       15.13      0.74 o 
   5   2   4       18.99       19.05      0.93 o 
   6   2   4       42.19       45.76      1.92 o 
   7   2   4        3.70        0.75      0.88 o 
   8   2   4        2.16        2.75      1.75 o 
   9   2   4        0.58        2.75      2.00 o 
  -8   3   4        3.89        3.50      2.00 o 
  -7   3   4       20.48       18.01      2.25 o 
  -6   3   4        0.22       -0.75      1.00 o 
  -5   3   4       42.10       36.76      2.50 o 
  -4   3   4       58.28       68.24      1.66 o 
  -3   3   4     1035.50     1022.17     14.52 o 
  -2   3   4      526.46      520.46      7.65 o 
  -1   3   4      283.78      297.94      4.66 o 
   0   3   4        5.41        4.50      0.50 o 
   1   3   4        0.44        1.25      0.50 o 
   2   3   4       10.13       12.50      1.00 o 
   3   3   4       52.28       63.82      1.85 o 
   4   3   4      422.26      391.71      8.12 o 
   5   3   4      338.52      348.19      4.99 o 
   6   3   4        0.46        1.15      0.54 o 
   7   3   4        1.52        1.15      0.83 o 
   8   3   4        9.85       12.75      2.50 o 
   9   3   4        0.01        1.50      2.00 o 
  -7   4   4       30.97       33.26      3.00 o 
  -6   4   4       12.61        9.50      1.75 o 
  -5   4   4        0.91        2.00      1.00 o 
  -4   4   4       27.36       27.01      1.20 o 
  -3   4   4      120.25      133.65      2.52 o 
  -2   4   4      193.42      220.32      3.66 o 
  -1   4   4      104.01      113.35      2.16 o 
   0   4   4      155.58      138.55      3.50 o 
   1   4   4       12.04       11.25      1.00 o 
   2   4   4      278.39      274.09      6.25 o 
   3   4   4      142.09      129.24      2.67 o 
   4   4   4       18.79       12.33      1.16 o 
   5   4   4        0.00        0.42      1.22 o 
   6   4   4       39.12       39.47      1.39 o 
   7   4   4       16.63       13.32      1.38 o 
   8   4   4        8.92       10.25      2.25 o 
   9   4   4        1.33        6.00      2.25 o 
  -7   5   4        9.30       10.50      2.00 o 
  -6   5   4        4.71        1.75      1.50 o 
  -5   5   4       85.03       86.28      3.75 o 
  -4   5   4      260.40      262.25      4.56 o 
  -3   5   4      408.42      406.28      6.34 o 
  -2   5   4      172.28      170.35      3.06 o 
  -1   5   4      342.64      367.19      5.73 o 
   0   5   4        0.38        0.25      0.35 o 
   1   5   4      165.72      160.05      4.00 o 
   2   5   4       29.46       27.26      1.50 o 
   3   5   4       20.16       25.44      0.91 o 
   4   5   4        5.57        7.99      0.62 o 
   5   5   4       81.42       85.18      1.90 o 
   6   5   4        3.75        3.66      0.64 o 
   7   5   4        8.56       12.06      1.02 o 
   8   5   4       10.66       11.50      2.50 o 
   9   5   4       14.69       13.25      2.75 o 
  -7   6   4       13.10       12.75      2.00 o 
  -6   6   4        5.23        5.50      1.75 o 
  -5   6   4       89.53       92.53      4.00 o 
  -4   6   4        0.92        1.69      1.00 o 
  -3   6   4       17.80       25.63      2.13 o 
  -2   6   4      135.84      143.71      2.81 o 
  -1   6   4        4.22        2.26      0.53 o 
   0   6   4       37.17       48.91      1.41 o 
   1   6   4      305.22      285.35      6.50 o 
   2   6   4       49.78       57.77      2.25 o 
   3   6   4        0.22        0.13      0.38 o 
   4   6   4       14.53       12.64      0.81 o 
   5   6   4       17.44       16.28      0.94 o 
   6   6   4        0.14       -0.09      0.54 o 
   7   6   4        3.20        3.22      0.79 o 
   8   6   4        4.40        5.75      2.00 o 
  -7   7   4        1.44        0.25      1.50 o 
  -6   7   4        1.92        2.50      1.50 o 
  -5   7   4        3.58        4.50      1.50 o 
  -4   7   4       92.11       87.66      2.38 o 
  -3   7   4       17.45       18.06      1.14 o 
  -2   7   4      166.71      176.72      3.35 o 
  -1   7   4       16.66       23.64      1.75 o 
   0   7   4       76.11       91.94      2.03 o 
   1   7   4      792.56      850.79     17.26 o 
   2   7   4      304.05      323.36      7.50 o 
   3   7   4       16.64       23.01      1.24 o 
   4   7   4        3.48        2.98      0.51 o 
   5   7   4        7.71       10.46      0.91 o 
   6   7   4       88.83       94.87      2.34 o 
   7   7   4       24.61       23.10      1.31 o 
   8   7   4        0.87        0.25      1.75 o 
  -6   8   4       23.39       20.51      2.25 o 
  -5   8   4      116.30      115.54      4.50 o 
  -4   8   4       17.07       12.87      2.75 o 
  -3   8   4        8.11        6.93      0.88 o 
  -2   8   4       33.31       38.19      1.41 o 
  -1   8   4      219.82      217.78      3.98 o 
   0   8   4      483.66      516.45      7.95 o 
   1   8   4      226.30      256.48      4.42 o 
   2   8   4        8.83        9.50      1.25 o 
   3   8   4        0.68        0.88      0.53 o 
   4   8   4       53.78       53.52      2.88 o 
   5   8   4        7.79        9.35      1.10 o 
   6   8   4       22.28       27.55      2.25 o 
   7   8   4        3.95        1.20      0.79 o 
   8   8   4        0.25        1.12      1.13 o 
  -6   9   4        0.36       -0.25      1.25 o 
  -5   9   4        0.54       -0.50      1.25 o 
  -4   9   4       99.08       95.34      2.74 o 
  -3   9   4        0.26       -0.75      1.00 o 
  -2   9   4       25.30       24.76      1.24 o 
  -1   9   4       89.00       87.65      2.12 o 
   0   9   4        1.38        2.13      0.53 o 
   1   9   4        1.42        1.25      0.75 o 
   2   9   4        0.27       -0.25      0.75 o 
   3   9   4      276.68      279.41      5.20 o 
   4   9   4      113.27      115.73      2.99 o 
   5   9   4       83.84       86.72      2.63 o 
   6   9   4        1.08        0.75      0.76 o 
   7   9   4        0.35        0.28      0.76 o 
   8   9   4        7.76       11.64      1.56 o 
  -5  10   4        0.68        1.25      1.25 o 
  -4  10   4        0.15        0.38      0.88 o 
  -3  10   4      227.58      235.38      4.68 o 
  -2  10   4       19.71       25.55      1.41 o 
  -1  10   4        3.36        2.25      0.71 o 
   0  10   4        2.07        3.10      0.60 o 
   1  10   4      112.10      118.39      4.00 o 
   2  10   4        0.88        2.15      0.53 o 
   3  10   4       14.23       10.75      1.50 o 
   4  10   4        8.74        8.77      1.50 o 
   5  10   4       12.97       10.42      1.24 o 
   6  10   4       30.23       30.43      1.77 o 
   7  10   4        1.39        3.02      1.63 o 
   8  10   4        4.72        5.00      1.75 o 
  -5  11   4        1.09        2.25      1.50 o 
  -4  11   4       13.24       15.08      1.50 o 
  -3  11   4        1.19        1.13      0.88 o 
  -2  11   4      221.79      202.35      7.50 o 
  -1  11   4      119.15      117.95      5.13 o 
   0  11   4        4.71        5.50      1.25 o 
   1  11   4       68.10       68.27      3.00 o 
   2  11   4        3.26        3.75      1.00 o 
   3  11   4        0.71        0.75      1.00 o 
   4  11   4        1.89        1.25      0.78 o 
   5  11   4       20.23       19.29      1.56 o 
   6  11   4       17.28       20.13      1.56 o 
   7  11   4        0.49        1.23      0.96 o 
  -4  12   4       19.52       20.26      2.50 o 
  -3  12   4       28.63       32.51      2.75 o 
  -2  12   4       31.27       33.76      2.75 o 
  -1  12   4      121.96      116.79      4.50 o 
   0  12   4        3.71        3.00      1.25 o 
   1  12   4       87.84       89.53      3.50 o 
   2  12   4       20.91       18.76      2.00 o 
   3  12   4       17.00       13.75      1.75 o 
   4  12   4       12.26       12.96      1.32 o 
   5  12   4        4.21        4.19      1.14 o 
   6  12   4       11.40        9.34      1.32 o 
   7  12   4       21.42       23.59      1.85 o 
  -3  13   4       22.76       27.01      2.75 o 
  -2  13   4        3.14        4.75      1.50 o 
  -1  13   4        5.69        7.25      1.75 o 
   0  13   4        6.52        5.25      1.50 o 
   1  13   4       87.38       79.78      3.50 o 
   2  13   4       30.51       30.26      2.25 o 
   3  13   4        1.71        2.25      1.25 o 
   4  13   4        5.38        4.75      1.25 o 
   5  13   4        1.61        1.86      0.96 o 
   6  13   4        2.08        2.92      2.00 o 
  -2  14   4        1.61       -1.25      1.50 o 
  -1  14   4        8.15        8.25      1.75 o 
   0  14   4        6.91        5.00      1.75 o 
   1  14   4        5.13        5.00      1.50 o 
   2  14   4        5.57        4.00      1.50 o 
   3  14   4        1.48        2.75      1.25 o 
   4  14   4        0.30        1.00      1.25 o 
   5  14   4        0.03        0.75      1.25 o 
  -1  15   4        5.91        6.50      2.00 o 
   0  15   4        8.68        9.00      2.00 o 
   1  15   4        3.83        6.25      1.75 o 
   2  15   4        0.20        0.00      1.25 o 
   3  15   4        2.94        2.00      1.50 o 
   4  15   4        2.45        3.00      1.50 o 
  -2 -13   5        0.00       -0.75      1.06 o 
  -1 -13   5       11.74       12.98      1.59 o 
   0 -13   5       11.06       11.44      1.88 o 
   1 -13   5        8.70       10.50      2.25 o 
  -4 -12   5        5.50        7.25      2.25 o 
  -3 -12   5       13.46       12.79      1.50 o 
  -2 -12   5        1.90        2.81      1.14 o 
  -1 -12   5        9.88       10.65      2.38 o 
   0 -12   5        3.66        6.50      1.75 o 
   1 -12   5        1.30        1.25      1.50 o 
   2 -12   5       25.72       27.76      3.00 o 
  -5 -11   5        8.39        8.25      2.25 o 
  -4 -11   5       10.63        8.43      1.38 o 
  -3 -11   5       79.79       83.59      2.99 o 
  -2 -11   5        5.61        3.23      1.38 o 
  -1 -11   5        4.10        2.88      1.06 o 
   0 -11   5        0.13        0.13      0.88 o 
   1 -11   5       21.04       22.21      1.74 o 
   2 -11   5       35.21       28.76      3.00 o 
   3 -11   5        8.23        7.75      2.00 o 
   4 -11   5        4.77        3.75      2.00 o 
  -6 -10   5        3.41        0.50      1.75 o 
  -5 -10   5        8.65        5.75      2.00 o 
  -4 -10   5        9.25        8.77      1.25 o 
  -3 -10   5        6.12        8.20      1.25 o 
  -2 -10   5       62.00       57.81      2.50 o 
  -1 -10   5       82.30       83.91      2.83 o 
   0 -10   5       66.25       68.68      2.46 o 
   1 -10   5       20.47       25.08      1.62 o 
   2 -10   5       59.30       60.77      3.75 o 
   3 -10   5        0.05        1.00      1.25 o 
   4 -10   5        2.17        1.75      1.50 o 
  -6  -9   5        0.23       -0.25      1.75 o 
  -5  -9   5        1.27        0.50      1.50 o 
  -4  -9   5        1.76        1.45      0.83 o 
  -3  -9   5        0.00       -0.08      0.78 o 
  -2  -9   5        9.74       13.39      1.88 o 
  -1  -9   5      101.79      110.75      3.18 o 
   0  -9   5       13.31       11.83      1.20 o 
   1  -9   5       55.76       50.63      3.88 o 
   2  -9   5        2.22        4.75      1.50 o 
   3  -9   5        3.88        4.75      1.75 o 
   4  -9   5        0.29        1.00      1.50 o 
   5  -9   5        9.10        9.25      2.25 o 
  -7  -8   5        4.26        1.00      1.75 o 
  -6  -8   5        0.06       -0.75      1.50 o 
  -5  -8   5       11.63       11.00      2.00 o 
  -4  -8   5        0.77       -0.44      0.78 o 
  -3  -8   5       43.16       52.36      2.16 o 
  -2  -8   5        1.84        1.39      0.78 o 
  -1  -8   5        3.09        4.41      0.88 o 
   0  -8   5       18.48       21.52      1.50 o 
   1  -8   5        0.97        0.94      0.64 o 
   2  -8   5       70.07       70.61      4.50 o 
   3  -8   5       42.82       40.01      3.00 o 
   4  -8   5      299.72      279.27      5.92 o 
   5  -8   5       16.19       15.36      1.59 o 
   6  -8   5        2.19        1.44      1.13 o 
  -7  -7   5        5.21        2.75      1.75 o 
  -6  -7   5        0.07        1.25      1.75 o 
  -5  -7   5        0.24       -1.50      1.00 o 
  -4  -7   5        0.16        0.50      0.64 o 
  -3  -7   5      121.98      119.22      6.88 o 
  -2  -7   5       49.33       53.47      3.88 o 
  -1  -7   5       16.08       22.20      2.63 o 
   0  -7   5       18.45       19.07      1.88 o 
   1  -7   5       74.72       73.89      3.00 o 
   2  -7   5       14.99       15.26      1.59 o 
   3  -7   5        2.77        3.46      0.78 o 
   4  -7   5        0.63        4.17      1.02 o 
   5  -7   5       29.19       40.35      6.88 o 
   6  -7   5        0.05        2.21      1.02 o 
  -7  -6   5        0.19       -0.50      1.50 o 
  -6  -6   5        2.00        2.00      1.50 o 
  -5  -6   5       12.88       13.75      1.20 o 
  -4  -6   5       38.21       41.03      1.28 o 
  -3  -6   5      128.68      141.97      2.48 o 
  -2  -6   5       24.48       23.24      0.91 o 
  -1  -6   5       50.86       53.11      1.27 o 
   0  -6   5       40.34       34.15      1.50 o 
   1  -6   5        0.28        0.20      0.42 o 
   2  -6   5        0.01        0.57      0.36 o 
   3  -6   5       21.27       15.65      1.50 o 
   4  -6   5       34.62       32.09      2.38 o 
   5  -6   5       21.03       18.90      1.67 o 
   6  -6   5       24.82       23.88      1.95 o 
   7  -6   5        0.50       -0.13      1.63 o 
  -7  -5   5        5.84        8.01      1.32 o 
  -6  -5   5        3.40        2.57      0.96 o 
  -5  -5   5        0.29        0.03      0.78 o 
  -4  -5   5        4.28        3.89      0.88 o 
  -3  -5   5       60.06       63.34      3.49 o 
  -2  -5   5       55.17       55.71      1.34 o 
  -1  -5   5      372.93      370.97      5.21 o 
   0  -5   5        4.02        2.68      0.53 o 
   1  -5   5      172.88      167.19      4.75 o 
   2  -5   5        9.19       13.73      0.69 o 
   3  -5   5       20.96       15.51      1.24 o 
   4  -5   5       22.71       19.45      1.50 o 
   5  -5   5       18.17       13.14      1.41 o 
   6  -5   5       41.48       47.02      2.48 o 
   7  -5   5       32.82       51.40      3.38 o 
  -8  -4   5        0.02       -0.88      1.06 o 
  -7  -4   5        5.16        4.14      1.14 o 
  -6  -4   5        8.97        7.46      1.14 o 
  -5  -4   5       16.56       12.83      1.20 o 
  -4  -4   5      127.63      135.43      4.50 o 
  -3  -4   5      188.88      202.20      3.27 o 
  -2  -4   5        0.25        4.90      3.50 o 
  -1  -4   5       99.49      112.02      1.95 o 
   0  -4   5       41.90       62.64      2.75 o 
   1  -4   5       55.03       50.57      1.56 o 
   2  -4   5      343.31      354.33      4.84 o 
   3  -4   5       24.51       23.03      1.41 o 
   4  -4   5       70.09       69.21      2.38 o 
   5  -4   5       82.48       84.10      6.88 o 
   6  -4   5        0.77        2.14      1.50 o 
   7  -4   5       43.44       52.22      2.74 o 
  -8  -3   5        0.01       -1.44      0.96 o 
  -7  -3   5        3.89        2.71      1.14 o 
  -6  -3   5       72.68       79.62      4.50 o 
  -5  -3   5       53.63       51.55      1.98 o 
  -4  -3   5      153.56      156.66      5.00 o 
  -3  -3   5       71.17       72.80      1.51 o 
  -2  -3   5       42.92       46.92      1.11 o 
  -1  -3   5        0.20        3.16      1.39 o 
   0  -3   5     1094.05     1174.31     22.38 o 
   1  -3   5       53.63       53.46      1.56 o 
   2  -3   5        1.75        0.93      0.36 o 
   3  -3   5       47.53       49.03      1.77 o 
   4  -3   5        0.01        0.96      0.60 o 
   5  -3   5       27.29       27.99      2.50 o 
   6  -3   5       21.66       23.36      3.63 o 
   7  -3   5       18.41       19.01      2.75 o 
   8  -3   5       17.19       15.70      1.77 o 
  -8  -2   5       10.56        7.85      3.25 o 
  -7  -2   5       32.35       24.21      1.85 o 
  -6  -2   5        0.17       -0.11      1.00 o 
  -5  -2   5       31.81       30.61      2.13 o 
  -4  -2   5       45.39       50.52      2.25 o 
  -3  -2   5      426.04      392.58     10.13 o 
  -2  -2   5      300.82      281.07      4.49 o 
  -1  -2   5      148.11      164.32      3.01 o 
   0  -2   5        6.95        5.50      0.75 o 
   1  -2   5      271.99      274.34      6.75 o 
   2  -2   5      281.81      318.90      4.36 o 
   3  -2   5       26.46       27.84      4.38 o 
   4  -2   5       20.95       21.56      1.50 o 
   5  -2   5       17.46       16.32      1.41 o 
   6  -2   5       34.36       35.62      2.21 o 
   7  -2   5       30.84       44.70      5.50 o 
   8  -2   5        0.12       -0.75      1.06 o 
  -8  -1   5        5.38        5.25      1.32 o 
  -7  -1   5        7.61       10.04      1.32 o 
  -6  -1   5        1.17        0.75      1.25 o 
  -5  -1   5       24.90       26.26      2.25 o 
  -4  -1   5      296.41      287.85      7.25 o 
  -3  -1   5      254.77      262.84      6.50 o 
  -2  -1   5       47.62       37.49      1.38 o 
  -1  -1   5       71.24       96.74      2.03 o 
   0  -1   5       91.32       72.27      2.50 o 
   1  -1   5       68.22       58.77      2.25 o 
   2  -1   5      142.29      162.43      3.36 o 
   3  -1   5      257.65      274.69      5.25 o 
   4  -1   5       17.37       12.14      1.06 o 
   5  -1   5       18.33       21.17      1.59 o 
   6  -1   5        0.68        1.57      0.96 o 
   7  -1   5        0.01       -0.50      1.25 o 
   8  -1   5        1.91        1.35      1.14 o 
  -8   0   5        3.24        3.06      1.14 o 
  -7   0   5        0.61        0.89      0.96 o 
  -6   0   5        0.33       -1.50      1.00 o 
  -5   0   5      174.76      186.81      5.50 o 
  -4   0   5      139.51      130.04      4.25 o 
  -3   0   5       48.52       54.02      2.50 o 
  -2   0   5       17.27       20.26      0.75 o 
  -1   0   5     2075.71     2090.20     42.51 o 
   0   0   5      377.97      416.14      8.75 o 
   1   0   5       26.52       25.26      1.50 o 
   2   0   5      129.35      116.79      2.65 o 
   3   0   5        0.01       -0.38      0.35 o 
   4   0   5       31.42       40.26      2.25 o 
   5   0   5        0.02        0.25      0.71 o 
   6   0   5       20.74       20.64      3.88 o 
   7   0   5       37.26       39.14      2.25 o 
   8   0   5        3.23        1.75      1.50 o 
  -8   1   5        6.58        9.26      1.41 o 
  -7   1   5        0.20        0.75      1.50 o 
  -6   1   5        0.36       -0.50      1.00 o 
  -5   1   5        0.17        2.50      1.25 o 
  -4   1   5        4.11        3.00      1.00 o 
  -3   1   5     2219.97     2193.49     44.77 o 
  -2   1   5        0.01        1.25      0.24 o 
  -1   1   5      368.16      386.42      8.88 o 
   0   1   5       56.19       58.02      2.00 o 
   1   1   5      732.00      769.76     15.51 o 
   2   1   5      205.91      198.03      3.80 o 
   3   1   5       24.81       23.40      1.24 o 
   4   1   5       53.57       56.45      2.03 o 
   5   1   5      106.71      113.02      6.38 o 
   6   1   5       24.60       26.13      1.77 o 
   7   1   5       26.56       26.12      1.85 o 
   8   1   5        2.55        0.38      1.06 o 
  -8   2   5        0.00        0.25      1.75 o 
  -7   2   5        0.88       -0.50      1.25 o 
  -6   2   5        0.01       -1.00      1.25 o 
  -5   2   5        3.90        2.50      1.25 o 
  -4   2   5        0.21        0.75      0.75 o 
  -3   2   5      920.98      894.80     19.26 o 
  -2   2   5     2715.26     2745.13     37.86 o 
  -1   2   5      925.86     1015.43     14.45 o 
   0   2   5      337.64      351.12      7.50 o 
   1   2   5      344.18      360.37      8.00 o 
   2   2   5     2000.28     2023.18     39.26 o 
   3   2   5        9.20        6.29      0.71 o 
   4   2   5      267.41      300.91      5.57 o 
   5   2   5       10.85       11.25      1.75 o 
   6   2   5       12.61       12.50      1.24 o 
   7   2   5        0.62        0.05      0.96 o 
   8   2   5       25.63       27.11      2.10 o 
   9   2   5        3.09        2.75      2.25 o 
  -7   3   5        3.34        2.75      1.50 o 
  -6   3   5       16.71       15.76      2.00 o 
  -5   3   5        4.21        4.50      1.25 o 
  -4   3   5       47.37       45.88      1.29 o 
  -3   3   5        9.52        7.92      1.75 o 
  -2   3   5       23.82       20.08      0.83 o 
  -1   3   5      831.78      867.14     12.42 o 
   0   3   5        5.33        8.75      0.75 o 
   1   3   5      446.99      421.39      9.00 o 
   2   3   5       29.57       28.76      1.75 o 
   3   3   5      540.16      591.34      9.27 o 
   4   3   5       15.81       10.62      0.96 o 
   5   3   5       10.72        9.89      1.06 o 
   6   3   5        0.70        0.25      0.71 o 
   7   3   5       19.58       21.25      1.74 o 
   8   3   5        7.15        9.34      1.32 o 
   9   3   5        1.04        1.00      2.00 o 
  -7   4   5       35.40       43.01      3.00 o 
  -6   4   5       33.56       39.76      3.00 o 
  -5   4   5        1.08       -0.50      1.00 o 
  -4   4   5       39.47       36.41      2.00 o 
  -3   4   5       12.01       13.05      0.78 o 
  -2   4   5        9.79       12.61      0.64 o 
  -1   4   5      546.12      623.65      9.25 o 
   0   4   5       24.63       34.01      1.50 o 
   1   4   5      739.63      741.75     15.01 o 
   2   4   5       37.49       43.51      2.00 o 
   3   4   5      973.02      959.65     14.21 o 
   4   4   5       45.86       42.11      1.67 o 
   5   4   5        1.59        2.81      0.51 o 
   6   4   5        1.72        0.54      0.54 o 
   7   4   5       11.54       10.48      1.32 o 
   8   4   5        1.55        2.02      1.02 o 
   9   4   5        2.34        2.25      2.00 o 
  -7   5   5        4.85        2.75      1.50 o 
  -6   5   5        1.48        5.00      1.75 o 
  -5   5   5       27.09       21.76      2.25 o 
  -4   5   5        0.28       -0.08      0.50 o 
  -3   5   5        5.85        3.90      0.63 o 
  -2   5   5       36.12       30.16      1.88 o 
  -1   5   5       36.21       57.02      4.13 o 
   0   5   5      443.46      444.90      6.97 o 
   1   5   5       28.10       22.51      1.25 o 
   2   5   5      275.17      251.08      6.00 o 
   3   5   5        2.35        0.50      0.75 o 
   4   5   5       18.45       25.28      2.13 o 
   5   5   5        5.90        7.05      0.90 o 
   6   5   5        6.46        7.40      1.03 o 
   7   5   5       27.71       30.52      2.13 o 
   8   5   5        3.94        3.61      1.20 o 
  -7   6   5        2.82        4.00      1.75 o 
  -6   6   5       25.29       30.01      2.50 o 
  -5   6   5      260.13      264.34      7.50 o 
  -4   6   5        2.37        3.01      0.88 o 
  -3   6   5       68.65       74.28      1.92 o 
  -2   6   5        1.36        1.48      0.42 o 
  -1   6   5      722.33      790.46     11.64 o 
   0   6   5       54.59       58.25      1.67 o 
   1   6   5      364.07      361.87      8.00 o 
   2   6   5      211.89      224.33      5.50 o 
   3   6   5      499.12      467.91     10.25 o 
   4   6   5        3.71        3.77      0.71 o 
   5   6   5       70.71       67.93      1.81 o 
   6   6   5        0.21       -0.11      0.54 o 
   7   6   5        1.58        2.16      0.69 o 
   8   6   5        0.00       -1.25      0.83 o 
  -6   7   5       47.88       46.02      3.25 o 
  -5   7   5       41.45       45.52      3.00 o 
  -4   7   5      116.59      114.39      2.81 o 
  -3   7   5        1.45        0.46      0.63 o 
  -2   7   5      209.34      217.38      3.95 o 
  -1   7   5      111.54      101.30      2.28 o 
   0   7   5      230.98      267.50      4.59 o 
   1   7   5      515.82      571.94     12.00 o 
   2   7   5       22.82       22.26      1.50 o 
   3   7   5       19.23       18.01      1.50 o 
   4   7   5       10.44        7.50      1.25 o 
   5   7   5      220.94      216.66      3.64 o 
   6   7   5        1.31        0.00      0.64 o 
   7   7   5        7.71        6.15      0.94 o 
   8   7   5        3.65        3.40      1.25 o 
  -6   8   5        1.58        1.75      1.50 o 
  -5   8   5        1.28        0.75      1.50 o 
  -4   8   5        8.41        7.87      0.96 o 
  -3   8   5      143.68      147.33      3.17 o 
  -2   8   5        9.56        9.06      0.78 o 
  -1   8   5       89.98       93.11      2.21 o 
   0   8   5      155.70      152.83      3.09 o 
   1   8   5      263.98      270.59      6.50 o 
   2   8   5      321.94      306.35      7.25 o 
   3   8   5      110.76       99.28      3.50 o 
   4   8   5      156.34      141.80      4.50 o 
   5   8   5       26.94       27.98      2.50 o 
   6   8   5       41.95       42.53      1.70 o 
   7   8   5       24.75       23.70      1.46 o 
   8   8   5        0.12       -0.38      1.02 o 
  -6   9   5        0.05       -0.75      1.50 o 
  -5   9   5        0.05       -1.88      1.25 o 
  -4   9   5       97.04       92.69      2.63 o 
  -3   9   5      232.36      230.16      4.51 o 
  -2   9   5        1.41        0.13      0.71 o 
  -1   9   5       54.41       55.88      2.00 o 
   0   9   5      208.23      213.99      3.98 o 
   1   9   5      113.80      118.46      2.65 o 
   2   9   5        2.42        3.25      1.00 o 
   3   9   5      146.78      147.80      4.50 o 
   4   9   5      375.84      384.38      9.25 o 
   5   9   5       10.40       13.84      1.32 o 
   6   9   5       16.33       15.65      1.20 o 
   7   9   5        0.34       -0.97      0.69 o 
   8   9   5        1.85        0.15      0.84 o 
  -5  10   5       10.75        9.75      2.00 o 
  -4  10   5        9.79       11.86      1.63 o 
  -3  10   5        2.58        2.41      1.00 o 
  -2  10   5       19.58       16.26      1.24 o 
  -1  10   5       83.88       87.56      2.30 o 
   0  10   5       49.92       52.17      1.67 o 
   1  10   5        0.46       -0.25      0.53 o 
   2  10   5      112.37      109.54      3.75 o 
   3  10   5        4.32        4.50      1.25 o 
   4  10   5       28.14       27.01      2.25 o 
   5  10   5       10.74       12.54      1.32 o 
   6  10   5        3.27        1.75      1.00 o 
   7  10   5       20.59       23.66      1.88 o 
  -5  11   5       11.36       14.75      2.00 o 
  -4  11   5       22.46       23.33      3.00 o 
  -3  11   5      192.41      211.15      6.63 o 
  -2  11   5        1.67        2.13      0.88 o 
  -1  11   5        0.33       -1.00      0.71 o 
   0  11   5       14.84       16.10      1.14 o 
   1  11   5        3.68        3.60      0.78 o 
   2  11   5        4.36        3.50      1.25 o 
   3  11   5       54.21       41.26      2.50 o 
   4  11   5       24.91       24.01      2.25 o 
   5  11   5        0.06       -0.33      0.78 o 
   6  11   5        0.14        0.00      0.88 o 
   7  11   5       42.32       45.19      2.21 o 
  -4  12   5       40.84       44.64      2.30 o 
  -3  12   5      216.39      239.28      4.95 o 
  -2  12   5       16.56       17.01      2.00 o 
  -1  12   5       44.94       43.76      2.75 o 
   0  12   5      253.51      251.83      7.00 o 
   1  12   5       11.13       10.00      1.50 o 
   2  12   5        1.17        1.25      1.00 o 
   3  12   5        9.60        9.75      1.50 o 
   4  12   5        0.00       -1.50      1.00 o 
   5  12   5       15.75       16.01      2.00 o 
   6  12   5        7.74        6.59      1.24 o 
   7  12   5        6.91        9.53      1.41 o 
  -3  13   5       43.35       59.52      3.75 o 
  -2  13   5       17.36       16.76      2.25 o 
  -1  13   5        1.75        2.75      1.50 o 
   0  13   5        3.26        3.50      1.50 o 
   1  13   5        2.17        1.00      1.25 o 
   2  13   5      102.57       87.03      3.75 o 
   3  13   5       11.52        9.75      1.75 o 
   4  13   5        8.53        6.75      1.50 o 
   5  13   5        1.12        0.25      1.25 o 
   6  13   5        0.00        1.00      1.50 o 
  -2  14   5        0.81        1.00      1.50 o 
  -1  14   5        2.07        2.50      1.50 o 
   0  14   5        5.15        3.75      1.50 o 
   1  14   5       17.64        8.75      1.75 o 
   2  14   5       83.84       79.28      3.75 o 
   3  14   5       14.75       10.75      1.75 o 
   4  14   5        3.04        1.25      1.50 o 
   5  14   5        2.52        3.25      1.50 o 
  -1  15   5        2.06        2.50      1.50 o 
   0  15   5        0.01        0.00      1.50 o 
   1  15   5        6.42        5.25      1.75 o 
   2  15   5        3.33        4.00      1.50 o 
   3  15   5        8.90        8.00      1.75 o 
   4  15   5       25.31       25.26      2.50 o 
  -3 -12   6       11.52        8.73      1.50 o 
  -2 -12   6        1.23        0.63      1.13 o 
  -1 -12   6        0.79        0.70      1.88 o 
   0 -12   6        1.74       -0.64      1.25 o 
   1 -12   6        0.99        0.00      1.50 o 
   2 -12   6       12.11       12.50      2.50 o 
  -4 -11   6        2.13        0.50      1.75 o 
  -3 -11   6        0.08        0.69      1.13 o 
  -2 -11   6       26.76       29.52      2.12 o 
  -1 -11   6        1.05        1.75      1.06 o 
   0 -11   6        0.65        1.09      0.96 o 
   1 -11   6       28.89       32.01      3.25 o 
   2 -11   6        0.07       -0.75      1.50 o 
   3 -11   6        0.23        0.50      1.50 o 
  -5 -10   6        2.11       -0.75      1.75 o 
  -4 -10   6        5.20        3.00      1.75 o 
  -3 -10   6       31.27       34.76      2.16 o 
  -2 -10   6        0.21       -1.30      0.96 o 
  -1 -10   6       11.52       11.28      1.41 o 
   0 -10   6       18.50       18.48      1.56 o 
   1 -10   6        3.87        4.07      1.75 o 
   2 -10   6        0.64        1.75      1.50 o 
   3 -10   6        0.12       -0.50      1.50 o 
   4 -10   6       24.57       23.76      3.00 o 
  -6  -9   6        0.51        0.50      1.75 o 
  -5  -9   6        4.44        4.50      2.00 o 
  -4  -9   6        1.02       -1.75      1.50 o 
  -3  -9   6       34.97       36.15      1.98 o 
  -2  -9   6      242.25      245.53      5.30 o 
  -1  -9   6      199.12      198.62      4.63 o 
   0  -9   6      190.38      180.45      4.23 o 
   1  -9   6       10.82        9.74      1.20 o 
   2  -9   6       53.42       43.01      3.00 o 
   3  -9   6        6.64        8.00      2.00 o 
   4  -9   6        2.43        3.25      1.75 o 
   5  -9   6        0.07        3.00      1.75 o 
  -6  -8   6        9.59       12.00      2.50 o 
  -5  -8   6        2.75        0.00      1.50 o 
  -4  -8   6        0.63        0.75      1.50 o 
  -3  -8   6        0.01       -0.39      1.00 o 
  -2  -8   6      139.04      137.50      7.13 o 
  -1  -8   6       67.64       64.33      2.30 o 
   0  -8   6        0.21       -0.89      0.60 o 
   1  -8   6        0.02       -0.68      1.38 o 
   2  -8   6        1.05       -0.50      1.00 o 
   3  -8   6      105.58       95.53      4.50 o 
   4  -8   6       35.98       39.01      3.25 o 
   5  -8   6        4.81        5.50      2.00 o 
  -7  -7   6        2.38        1.75      2.00 o 
  -6  -7   6        0.03       -1.00      1.50 o 
  -5  -7   6       10.69        9.50      2.00 o 
  -4  -7   6       11.19       13.25      2.25 o 
  -3  -7   6       47.55       44.63      1.98 o 
  -2  -7   6      137.90      139.51      3.42 o 
  -1  -7   6       72.10       76.48      2.38 o 
   0  -7   6        4.78        3.55      1.50 o 
   1  -7   6       58.58       48.63      1.74 o 
   2  -7   6       25.39       24.73      1.63 o 
   3  -7   6       52.27       47.06      2.03 o 
   4  -7   6       12.90       10.55      1.38 o 
   5  -7   6        0.14        0.16      1.00 o 
   6  -7   6        4.29        5.35      1.32 o 
  -7  -6   6        6.39       -1.00      1.50 o 
  -6  -6   6        7.94        9.25      2.25 o 
  -5  -6   6       16.47       11.75      2.00 o 
  -4  -6   6        2.26        2.65      0.83 o 
  -3  -6   6        6.93       10.36      0.73 o 
  -2  -6   6       15.59       18.57      0.91 o 
  -1  -6   6        0.23       -0.08      0.43 o 
   0  -6   6       58.59       53.53      1.88 o 
   1  -6   6        0.01       -0.50      0.53 o 
   2  -6   6       52.88       48.09      1.66 o 
   3  -6   6        9.47       12.53      1.38 o 
   4  -6   6       17.21       16.62      1.50 o 
   5  -6   6       15.85       10.30      1.50 o 
   6  -6   6       28.22       33.45      4.75 o 
  -7  -5   6        0.12        0.20      0.96 o 
  -6  -5   6        2.11        0.77      1.13 o 
  -5  -5   6       32.35       31.90      1.80 o 
  -4  -5   6       68.66       69.54      2.22 o 
  -3  -5   6        9.05        8.07      0.66 o 
  -2  -5   6       33.02       36.66      1.17 o 
  -1  -5   6      341.46      369.45      5.08 o 
   0  -5   6      146.12      141.55      3.18 o 
   1  -5   6       14.62       15.94      1.14 o 
   2  -5   6       24.03       25.11      1.03 o 
   3  -5   6        4.32        2.94      1.25 o 
   4  -5   6       10.01       10.25      1.24 o 
   5  -5   6        6.21        3.66      1.14 o 
   6  -5   6       10.49       12.75      2.50 o 
   7  -5   6        8.38       11.75      3.00 o 
  -7  -4   6        6.28        6.73      1.32 o 
  -6  -4   6       27.79       26.76      1.80 o 
  -5  -4   6        5.40        5.65      0.96 o 
  -4  -4   6       20.15       20.14      1.38 o 
  -3  -4   6        3.19        2.75      0.59 o 
  -2  -4   6       14.68       19.93      0.94 o 
  -1  -4   6      421.73      413.84      5.57 o 
   0  -4   6        3.98       10.53      0.88 o 
   1  -4   6       66.56       57.92      3.50 o 
   2  -4   6        5.06        3.88      0.51 o 
   3  -4   6       56.33       51.07      2.03 o 
   4  -4   6        0.22        0.50      0.71 o 
   5  -4   6      107.38      110.80      3.88 o 
   6  -4   6       10.75        8.84      1.50 o 
   7  -4   6        3.04        5.38      1.41 o 
  -7  -3   6       12.06       11.43      3.63 o 
  -6  -3   6        0.30        1.48      0.96 o 
  -5  -3   6       38.94       33.41      1.80 o 
  -4  -3   6       28.73       27.11      1.43 o 
  -3  -3   6        1.86        0.81      0.38 o 
  -2  -3   6        1.59        1.75      0.53 o 
  -1  -3   6      460.38      454.73      6.00 o 
   0  -3   6        8.81       12.01      0.88 o 
   1  -3   6       41.51       51.19      1.56 o 
   2  -3   6      357.66      387.84      5.27 o 
   3  -3   6      140.58      140.56      3.36 o 
   4  -3   6      237.48      234.88      5.04 o 
   5  -3   6        2.44        1.41      1.00 o 
   6  -3   6       95.09       89.51      3.18 o 
   7  -3   6       17.08       17.36      1.92 o 
   8  -3   6        4.05        2.22      1.32 o 
  -7  -2   6       13.12       15.01      1.56 o 
  -6  -2   6        7.57        6.49      1.20 o 
  -5  -2   6       47.82       43.51      2.50 o 
  -4  -2   6       19.53       22.26      2.00 o 
  -3  -2   6       78.75       85.92      1.92 o 
  -2  -2   6       81.15       88.96      2.03 o 
  -1  -2   6      334.32      326.49      5.39 o 
   0  -2   6        4.71        4.50      0.75 o 
   1  -2   6      617.30      610.46     13.25 o 
   2  -2   6      307.71      350.41      5.80 o 
   3  -2   6       34.13       34.08      1.59 o 
   4  -2   6      363.78      364.31      6.81 o 
   5  -2   6      190.04      184.82      4.42 o 
   6  -2   6       29.10       25.07      1.95 o 
   7  -2   6        3.69        5.11      1.88 o 
   8  -2   6        2.85        3.68      1.32 o 
  -7  -1   6        0.39        0.55      0.96 o 
  -6  -1   6        0.02       -1.88      1.25 o 
  -5  -1   6        9.86        8.25      1.50 o 
  -4  -1   6      161.98      188.31      5.50 o 
  -3  -1   6      305.91      288.40      4.51 o 
  -2  -1   6       32.94       29.51      1.02 o 
  -1  -1   6       92.23       95.21      2.21 o 
   0  -1   6     1062.47     1076.86     21.51 o 
   1  -1   6       13.43       20.01      1.50 o 
   2  -1   6      419.11      455.90     10.50 o 
   3  -1   6        0.35        0.38      0.88 o 
   4  -1   6       97.75      100.19      2.91 o 
   5  -1   6      580.99      591.08     21.26 o 
   6  -1   6       10.16       13.81      2.00 o 
   7  -1   6        6.04        8.53      1.50 o 
   8  -1   6        2.18        1.15      1.14 o 
  -7   0   6        2.38        2.50      1.50 o 
  -6   0   6        7.85        9.25      1.75 o 
  -5   0   6        7.89        5.50      1.25 o 
  -4   0   6       19.61       15.51      1.50 o 
  -3   0   6      576.85      577.69     13.00 o 
  -2   0   6       68.70       61.03      1.43 o 
  -1   0   6       48.23       40.01      2.00 o 
   0   0   6      136.55      132.04      3.75 o 
   1   0   6       13.78       15.01      1.25 o 
   2   0   6        5.62        8.25      1.25 o 
   3   0   6       12.87       12.64      1.06 o 
   4   0   6      108.50      113.79      4.25 o 
   5   0   6       10.38       12.02      2.13 o 
   6   0   6        7.03        5.97      1.14 o 
   7   0   6        0.01       -0.50      1.25 o 
   8   0   6        0.05       -0.90      1.02 o 
  -7   1   6        1.68       -1.00      1.50 o 
  -6   1   6        1.46        2.00      1.50 o 
  -5   1   6       38.75       41.26      2.50 o 
  -4   1   6       44.64       45.02      2.50 o 
  -3   1   6      740.89      715.49     15.76 o 
  -2   1   6       14.59       13.68      1.25 o 
  -1   1   6       73.50       76.87      1.80 o 
   0   1   6      222.78      224.58      5.25 o 
   1   1   6       80.87       78.03      2.75 o 
   2   1   6       71.53       90.03      3.25 o 
   3   1   6       33.01       38.09      1.75 o 
   4   1   6      118.63      124.15      3.09 o 
   5   1   6        9.23       11.64      1.24 o 
   6   1   6       15.84       17.24      1.59 o 
   7   1   6       14.81       12.39      1.59 o 
   8   1   6        9.10       10.88      1.67 o 
  -7   2   6        0.08       -0.50      1.50 o 
  -6   2   6        0.01       -0.75      1.25 o 
  -5   2   6       75.07       74.78      3.25 o 
  -4   2   6       64.74       60.52      3.00 o 
  -3   2   6      621.30      681.48     15.26 o 
  -2   2   6     3628.84     3893.87     57.77 o 
  -1   2   6      298.58      319.99      5.16 o 
   0   2   6       86.41       75.53      2.50 o 
   1   2   6        0.34       -0.25      0.50 o 
   2   2   6      525.15      529.18     11.50 o 
   3   2   6      330.05      328.62      5.83 o 
   4   2   6       44.84       52.21      2.03 o 
   5   2   6       30.24       32.64      1.77 o 
   6   2   6        4.05        3.05      0.96 o 
   7   2   6       56.53       63.07      7.13 o 
   8   2   6        6.20        5.33      1.75 o 
  -7   3   6        7.74        4.25      1.75 o 
  -6   3   6        0.01       -1.00      1.25 o 
  -5   3   6       48.70       47.02      2.75 o 
  -4   3   6       50.63       51.27      2.75 o 
  -3   3   6      419.11      450.26     13.75 o 
  -2   3   6      808.25      840.14     12.14 o 
  -1   3   6      298.70      285.15      4.74 o 
   0   3   6      510.23      538.68     11.25 o 
   1   3   6      274.86      273.34      6.50 o 
   2   3   6       47.02       50.27      2.25 o 
   3   3   6      237.63      285.10      7.25 o 
   4   3   6        6.73        3.13      0.71 o 
   5   3   6        1.94        1.38      0.71 o 
   6   3   6        0.53        1.63      0.88 o 
   7   3   6        2.10        2.89      1.14 o 
   8   3   6        0.54        1.44      1.13 o 
  -7   4   6       14.07        9.25      2.00 o 
  -6   4   6       18.14       21.26      2.25 o 
  -5   4   6       27.63       35.51      2.50 o 
  -4   4   6       13.83       16.51      1.75 o 
  -3   4   6       28.55       26.29      1.06 o 
  -2   4   6      123.59      132.64      2.58 o 
  -1   4   6       51.95       48.21      1.38 o 
   0   4   6      581.55      640.47     13.00 o 
   1   4   6      706.79      737.50     15.01 o 
   2   4   6      119.88      149.80      4.25 o 
   3   4   6      104.48      105.79      3.75 o 
   4   4   6      430.48      418.83      9.13 o 
   5   4   6       24.19       30.47      1.56 o 
   6   4   6       39.30       44.39      2.13 o 
   7   4   6        0.42        0.68      0.96 o 
   8   4   6       11.85       12.50      1.56 o 
  -7   5   6       17.66       15.76      2.25 o 
  -6   5   6      102.12      104.29      4.50 o 
  -5   5   6       33.43       34.26      2.75 o 
  -4   5   6       19.84       18.76      2.00 o 
  -3   5   6        2.41        1.71      0.88 o 
  -2   5   6      135.35      139.73      2.76 o 
  -1   5   6       12.07        9.91      0.78 o 
   0   5   6       10.28       12.75      1.00 o 
   1   5   6      723.73      764.26     15.76 o 
   2   5   6       12.28       13.25      1.25 o 
   3   5   6       63.02       69.52      2.75 o 
   4   5   6       17.30       17.99      1.32 o 
   5   5   6        0.76        1.50      1.50 o 
   6   5   6        1.60        1.67      0.78 o 
   7   5   6        6.86        9.73      1.38 o 
   8   5   6        0.58        0.21      1.02 o 
  -7   6   6        0.13       -1.75      1.50 o 
  -6   6   6       22.21       27.26      2.75 o 
  -5   6   6        1.04        2.75      1.50 o 
  -4   6   6       50.68       49.77      2.75 o 
  -3   6   6        1.22        1.71      0.63 o 
  -2   6   6      135.86      144.57      2.88 o 
  -1   6   6      567.60      664.55      9.96 o 
   0   6   6        4.52        9.47      0.78 o 
   1   6   6       23.25       21.76      1.50 o 
   2   6   6       37.26       39.76      2.00 o 
   3   6   6      223.11      201.32      5.50 o 
   4   6   6        4.94        5.75      1.25 o 
   5   6   6       10.19        7.53      1.50 o 
   6   6   6       81.74       75.04      2.63 o 
   7   6   6        4.84        3.86      1.14 o 
   8   6   6        6.81       10.35      2.13 o 
  -6   7   6        0.38       -2.25      1.50 o 
  -5   7   6        0.03        1.75      1.25 o 
  -4   7   6      168.10      171.56      5.50 o 
  -3   7   6       91.46       89.53      2.34 o 
  -2   7   6        2.43        3.01      0.75 o 
  -1   7   6      394.84      421.12      6.79 o 
   0   7   6      197.30      206.73      3.88 o 
   1   7   6      258.53      267.59      6.50 o 
   2   7   6       17.45       15.26      1.50 o 
   3   7   6       88.66       94.53      3.25 o 
   4   7   6      535.04      511.67     11.50 o 
   5   7   6       26.47       28.93      1.74 o 
   6   7   6       12.38       10.75      1.32 o 
   7   7   6        5.76        8.05      1.31 o 
   8   7   6        0.04        0.27      1.06 o 
  -6   8   6        0.80        0.00      1.50 o 
  -5   8   6       15.34       14.50      2.00 o 
  -4   8   6      123.17      129.54      4.75 o 
  -3   8   6      243.70      216.06      4.20 o 
  -2   8   6       10.49       11.68      0.96 o 
  -1   8   6      109.42      126.03      2.81 o 
   0   8   6      228.75      250.89      4.59 o 
   1   8   6       17.87       12.25      1.25 o 
   2   8   6        0.01        1.00      0.75 o 
   3   8   6      139.96      131.54      4.25 o 
   4   8   6      454.07      439.90     10.25 o 
   5   8   6      328.05      307.60      8.00 o 
   6   8   6        3.99        4.35      1.14 o 
   7   8   6        0.02       -1.07      0.71 o 
   8   8   6        0.44       -0.62      2.13 o 
  -5   9   6        0.82       -0.25      1.50 o 
  -4   9   6       23.20       21.01      2.25 o 
  -3   9   6      191.99      200.32      4.06 o 
  -2   9   6      119.09      120.88      2.91 o 
  -1   9   6      182.28      192.96      3.88 o 
   0   9   6       14.54       18.15      1.14 o 
   1   9   6        6.29        5.68      0.78 o 
   2   9   6        4.14        4.75      1.00 o 
   3   9   6        5.59        4.50      1.25 o 
   4   9   6      122.41      119.29      4.25 o 
   5   9   6      234.73      227.83      6.50 o 
   6   9   6       47.94       61.52      3.25 o 
   7   9   6        8.26        7.67      1.08 o 
   8   9   6        1.09       -0.63      1.02 o 
  -5  10   6       18.48       18.76      2.25 o 
  -4  10   6        0.01       -0.50      1.25 o 
  -3  10   6      136.26      141.98      5.00 o 
  -2  10   6       51.80       54.34      2.00 o 
  -1  10   6      231.45      236.59      4.51 o 
   0  10   6        6.04        7.90      0.88 o 
   1  10   6        1.26        0.89      0.60 o 
   2  10   6        3.70        3.00      1.00 o 
   3  10   6      102.75      100.78      3.75 o 
   4  10   6      143.54      143.55      4.75 o 
   5  10   6      171.92      167.81      5.50 o 
   6  10   6        2.73        4.25      1.50 o 
   7  10   6       16.09       13.75      2.00 o 
  -4  11   6        8.92       11.50      2.00 o 
  -3  11   6       25.71       28.18      1.75 o 
  -2  11   6       11.89       15.88      1.24 o 
  -1  11   6      502.09      491.79      8.13 o 
   0  11   6       12.31       12.19      1.06 o 
   1  11   6        4.43        6.04      0.88 o 
   2  11   6       11.29       11.69      1.06 o 
   3  11   6        0.06        0.25      1.00 o 
   4  11   6        1.57        0.50      1.00 o 
   5  11   6        0.47        0.50      1.25 o 
   6  11   6        8.54        8.75      1.75 o 
   7  11   6        3.86        4.00      1.75 o 
  -4  12   6        7.47        6.25      1.75 o 
  -3  12   6        6.32        5.22      1.14 o 
  -2  12   6       86.44       96.03      2.83 o 
  -1  12   6        1.70        1.97      0.78 o 
   0  12   6        4.43        3.00      1.25 o 
   1  12   6        1.36       -0.25      1.25 o 
   2  12   6        5.77        4.75      1.25 o 
   3  12   6        4.09        5.75      1.50 o 
   4  12   6        0.37        1.25      1.25 o 
   5  12   6       12.24       12.75      2.00 o 
   6  12   6        3.23        4.00      1.50 o 
   7  12   6        0.20        0.75      1.50 o 
  -3  13   6        5.94        6.75      1.75 o 
  -2  13   6       26.54       27.76      2.50 o 
  -1  13   6       15.23       13.75      2.00 o 
   0  13   6        1.64        0.75      1.25 o 
   1  13   6      134.86      129.54      4.75 o 
   2  13   6      125.40      132.79      4.75 o 
   3  13   6        4.02        5.25      1.50 o 
   4  13   6        3.86        4.00      1.25 o 
   5  13   6        2.78        4.00      1.50 o 
   6  13   6       21.54       33.01      2.75 o 
  -2  14   6        4.67        4.75      1.75 o 
  -1  14   6        4.64        4.50      1.75 o 
   0  14   6        0.19        1.00      1.25 o 
   1  14   6       17.91       15.51      2.00 o 
   2  14   6        7.63        9.75      1.75 o 
   3  14   6        9.39        7.00      1.75 o 
   4  14   6        3.62        4.50      1.50 o 
   5  14   6        0.12        0.25      1.50 o 
  -1  15   6        0.11        0.75      1.50 o 
   0  15   6        4.93        6.50      1.75 o 
   1  15   6        0.08        1.00      1.25 o 
   2  15   6        0.95        0.50      1.25 o 
   3  15   6        0.02       -0.75      1.25 o 
   4  15   6        1.13       -0.25      1.50 o 
  -1 -12   7        1.44        2.63      1.24 o 
   0 -12   7        8.57       11.25      2.25 o 
  -3 -11   7       18.79       24.64      2.63 o 
  -2 -11   7       20.46       17.98      2.00 o 
  -1 -11   7       20.28       25.26      1.95 o 
   0 -11   7        0.00       -0.88      0.88 o 
   1 -11   7        0.18       -0.25      1.50 o 
   2 -11   7        1.05        3.25      1.75 o 
  -4 -10   7        5.41        6.75      2.25 o 
  -3 -10   7        2.56        4.42      1.50 o 
  -2 -10   7       47.61       53.38      2.56 o 
  -1 -10   7        6.09        6.67      1.32 o 
   0 -10   7       23.87       24.42      1.85 o 
   1 -10   7        7.64        3.50      1.50 o 
   2 -10   7        0.03       -0.75      1.25 o 
   3 -10   7       16.18       20.76      2.75 o 
  -5  -9   7       17.47       13.00      2.50 o 
  -4  -9   7       19.58       20.26      3.00 o 
  -3  -9   7        1.38        1.25      1.63 o 
  -2  -9   7      128.88      147.31      3.98 o 
  -1  -9   7       25.74       23.76      1.77 o 
   0  -9   7        8.70        7.05      1.14 o 
   1  -9   7        5.70        8.82      1.25 o 
   2  -9   7        1.96        1.00      1.50 o 
   3  -9   7        8.85        5.25      1.75 o 
   4  -9   7        1.08       -0.25      1.50 o 
  -6  -8   7        0.38       -2.25      1.50 o 
  -5  -8   7        0.52        1.00      1.75 o 
  -4  -8   7        0.18       -0.75      1.75 o 
  -3  -8   7       42.40       49.67      2.34 o 
  -2  -8   7      131.14      134.80      3.70 o 
  -1  -8   7       67.06       63.18      2.48 o 
   0  -8   7        0.03       -0.08      0.78 o 
   1  -8   7       39.46       31.11      2.25 o 
   2  -8   7      136.17      133.29      5.50 o 
   3  -8   7        5.68        4.75      1.75 o 
   4  -8   7        8.58        8.00      2.00 o 
   5  -8   7        0.07       -1.25      1.50 o 
  -6  -7   7        9.07        8.50      2.50 o 
  -5  -7   7        2.01        3.75      1.75 o 
  -4  -7   7        5.66        5.50      1.75 o 
  -3  -7   7        0.33        0.25      1.13 o 
  -2  -7   7       15.73       15.03      2.00 o 
  -1  -7   7        0.01       -0.75      0.71 o 
   0  -7   7       11.86       13.69      1.32 o 
   1  -7   7       44.66       40.93      1.74 o 
   2  -7   7        0.01        0.50      1.25 o 
   3  -7   7       12.74       12.65      1.50 o 
   4  -7   7        0.79        1.11      0.96 o 
   5  -7   7       26.70       33.39      2.88 o 
   6  -7   7        0.03        1.15      1.14 o 
  -6  -6   7        0.68        1.00      1.75 o 
  -5  -6   7        0.22       -1.00      1.25 o 
  -4  -6   7        7.04        6.00      1.75 o 
  -3  -6   7        9.61       11.68      1.20 o 
  -2  -6   7        2.82        1.26      0.54 o 
  -1  -6   7        0.96        0.68      0.51 o 
   0  -6   7        3.44        4.00      0.88 o 
   1  -6   7       24.40       21.60      1.38 o 
   2  -6   7       12.72       14.12      1.06 o 
   3  -6   7        4.25        2.25      1.00 o 
   4  -6   7       28.68       30.28      2.38 o 
   5  -6   7        9.15        5.85      1.32 o 
   6  -6   7        9.22       11.70      1.59 o 
  -7  -5   7        2.50        2.50      2.00 o 
  -6  -5   7       15.98       14.48      1.43 o 
  -5  -5   7       28.72       24.63      1.80 o 
  -4  -5   7       49.91       48.77      2.04 o 
  -3  -5   7       87.54       92.25      2.05 o 
  -2  -5   7       20.42       20.33      1.02 o 
  -1  -5   7       66.83       65.18      1.65 o 
   0  -5   7       20.86       22.83      2.13 o 
   1  -5   7      107.06      113.57      2.81 o 
   2  -5   7        3.82        4.16      0.64 o 
   3  -5   7       10.96        8.87      1.06 o 
   4  -5   7       84.91       82.22      5.13 o 
   5  -5   7       91.27       84.46      3.18 o 
   6  -5   7        6.40        8.27      1.63 o 
   7  -5   7       10.40       15.16      1.95 o 
  -7  -4   7        0.00       -0.88      1.06 o 
  -6  -4   7       14.05       13.41      1.56 o 
  -5  -4   7       21.87       27.48      1.88 o 
  -4  -4   7        8.11        9.26      1.02 o 
  -3  -4   7       19.33       16.50      0.94 o 
  -2  -4   7      188.65      194.30      3.19 o 
  -1  -4   7       12.67       17.78      0.99 o 
   0  -4   7      156.87      171.48      3.71 o 
   1  -4   7       56.55       56.82      1.85 o 
   2  -4   7       98.62      108.47      3.63 o 
   3  -4   7       17.02       16.54      1.41 o 
   4  -4   7        0.31       -0.50      0.75 o 
   5  -4   7        0.01       -1.00      1.00 o 
   6  -4   7        9.44        7.81      1.50 o 
   7  -4   7        3.68        2.58      1.32 o 
  -7  -3   7        0.23        1.00      1.14 o 
  -6  -3   7        0.58       -0.14      0.96 o 
  -5  -3   7        6.43        7.28      1.14 o 
  -4  -3   7       10.76       11.73      1.20 o 
  -3  -3   7        2.04        2.68      0.53 o 
  -2  -3   7        6.12        7.65      0.71 o 
  -1  -3   7       37.69       39.45      1.50 o 
   0  -3   7      705.14      757.99     11.75 o 
   1  -3   7      116.52      140.27      3.09 o 
   2  -3   7        4.65        3.70      0.60 o 
   3  -3   7       62.98       64.29      2.48 o 
   4  -3   7        0.03        0.50      0.78 o 
   5  -3   7      110.33      107.97      3.44 o 
   6  -3   7       45.81       47.77      2.65 o 
   7  -3   7       22.70       23.72      2.63 o 
  -7  -2   7       24.67       23.29      1.92 o 
  -6  -2   7        2.79        3.19      1.14 o 
  -5  -2   7        5.49        7.25      1.50 o 
  -4  -2   7       80.92       73.77      3.00 o 
  -3  -2   7        1.83        1.30      0.42 o 
  -2  -2   7      676.83      687.66     10.42 o 
  -1  -2   7      194.02      204.97      3.80 o 
   0  -2   7      719.46      738.00     15.76 o 
   1  -2   7       12.77       22.76      1.75 o 
   2  -2   7        2.55        1.00      0.75 o 
   3  -2   7       44.73       45.31      1.19 o 
   4  -2   7       46.55       51.84      2.38 o 
   5  -2   7      191.91      186.13      4.68 o 
   6  -2   7       12.55       10.97      2.25 o 
   7  -2   7       16.71       18.92      1.85 o 
   8  -2   7        2.49        1.58      1.32 o 
  -7  -1   7       62.04       56.73      2.63 o 
  -6  -1   7       10.87        8.50      1.75 o 
  -5  -1   7       56.54       56.27      3.00 o 
  -4  -1   7       33.51       32.76      2.25 o 
  -3  -1   7        1.23        1.64      1.00 o 
  -2  -1   7        2.71        2.26      0.53 o 
  -1  -1   7       30.57       23.37      2.00 o 
   0  -1   7       16.07       20.26      1.50 o 
   1  -1   7        0.03        0.25      0.75 o 
   2  -1   7       12.74        7.50      1.25 o 
   3  -1   7       61.14       61.19      2.12 o 
   4  -1   7      210.18      232.26      5.04 o 
   5  -1   7      514.30      530.88     22.76 o 
   6  -1   7       23.69       32.49      2.25 o 
   7  -1   7       20.39       19.35      1.92 o 
   8  -1   7        0.42       -1.13      1.06 o 
  -7   0   7       10.85        8.75      1.75 o 
  -6   0   7        1.10        0.25      1.50 o 
  -5   0   7      146.90      152.55      5.25 o 
  -4   0   7        0.69        2.75      1.00 o 
  -3   0   7       43.46       48.77      2.50 o 
  -2   0   7     1760.73     1778.41     25.04 o 
  -1   0   7       39.88       31.16      1.50 o 
   0   0   7       31.77       37.26      2.00 o 
   1   0   7      113.89      107.54      3.50 o 
   2   0   7        1.08        3.25      1.00 o 
   3   0   7       91.60       83.23      2.56 o 
   4   0   7        5.32        5.50      1.25 o 
   5   0   7      153.21      149.40      3.88 o 
   6   0   7        1.47        1.75      1.06 o 
   7   0   7       27.37       30.33      2.30 o 
   8   0   7        0.00       -0.88      1.06 o 
  -7   1   7        1.21       -2.25      1.50 o 
  -6   1   7        0.51       -1.25      1.25 o 
  -5   1   7       37.68       28.26      2.50 o 
  -4   1   7       51.04       60.27      3.00 o 
  -3   1   7       85.87       88.03      3.50 o 
  -2   1   7      158.34      174.81      5.88 o 
  -1   1   7        0.34        1.75      0.45 o 
   0   1   7     1436.60     1485.25     29.26 o 
   1   1   7        0.36       -0.75      0.50 o 
   3   1   7       97.11       95.78      3.75 o 
   4   1   7        0.17        0.11      1.00 o 
   5   1   7        0.46       -0.25      0.71 o 
   6   1   7        7.20        9.53      1.41 o 
   7   1   7      134.57      149.93      4.41 o 
   8   1   7        1.68        1.75      1.24 o 
  -7   2   7        0.46       -2.00      1.50 o 
  -6   2   7        4.13        2.25      1.50 o 
  -5   2   7       99.19       89.78      4.00 o 
  -4   2   7       50.35       50.77      2.75 o 
  -3   2   7      113.58      108.13      4.13 o 
  -2   2   7      199.93      198.76      3.54 o 
  -1   2   7        0.34       -0.94      0.63 o 
   0   2   7     1814.18     1960.66     38.01 o 
   1   2   7       83.45       83.78      3.00 o 
   2   2   7     1332.29     1493.75     29.76 o 
   3   2   7        0.00        0.50      0.75 o 
   4   2   7        5.59        3.71      0.78 o 
   5   2   7        0.38        0.00      1.25 o 
   6   2   7      173.07      177.47      8.50 o 
   7   2   7        1.00        0.17      2.63 o 
   8   2   7       19.67       21.69      2.03 o 
  -7   3   7        3.56        3.75      2.00 o 
  -6   3   7       19.09       18.51      2.25 o 
  -5   3   7       47.63       48.52      3.00 o 
  -4   3   7       60.51       56.77      3.00 o 
  -3   3   7       28.92       29.82      0.89 o 
  -2   3   7       37.19       36.64      1.25 o 
  -1   3   7      136.21      110.14      2.34 o 
   0   3   7      610.04      678.48     14.00 o 
   1   3   7      355.28      390.88      9.00 o 
   2   3   7     1754.66     1883.63     37.01 o 
   3   3   7       57.90       62.02      2.75 o 
   4   3   7       85.16       95.80      2.74 o 
   5   3   7       20.90       18.73      1.50 o 
   6   3   7       15.49       12.07      1.75 o 
   7   3   7       34.98       31.30      2.28 o 
   8   3   7        4.08        5.08      3.38 o 
  -7   4   7       36.40       37.01      3.25 o 
  -6   4   7       31.35       34.26      2.75 o 
  -5   4   7       15.91       13.00      1.75 o 
  -4   4   7      109.74      102.28      4.00 o 
  -3   4   7      118.15      122.63      2.45 o 
  -2   4   7      105.59      115.83      2.40 o 
  -1   4   7       41.09       44.10      1.43 o 
   0   4   7       64.49       76.53      2.50 o 
   1   4   7       75.03       72.27      2.75 o 
   2   4   7       65.99       61.27      2.75 o 
   3   4   7      114.30      122.29      4.25 o 
   4   4   7      123.03      129.29      4.50 o 
   5   4   7        0.55        0.53      0.88 o 
   6   4   7        0.81        0.36      1.50 o 
   7   4   7      107.66       99.23      3.44 o 
   8   4   7       11.62       17.21      1.92 o 
  -7   5   7        1.10        2.00      1.75 o 
  -6   5   7       10.96       10.75      2.00 o 
  -5   5   7        5.71        8.00      1.75 o 
  -4   5   7       33.11       35.76      2.50 o 
  -3   5   7       52.89       51.03      1.48 o 
  -2   5   7       14.74       11.53      0.83 o 
  -1   5   7        9.83       16.05      0.96 o 
   0   5   7        0.08        0.50      0.50 o 
   1   5   7      711.44      710.74     14.75 o 
   2   5   7      781.23      742.50     15.76 o 
   3   5   7      156.63      165.56      5.00 o 
   4   5   7       20.80       16.51      1.75 o 
   5   5   7       43.37       48.60      3.13 o 
   6   5   7       14.15        9.50      2.38 o 
   7   5   7       59.49       55.56      2.56 o 
   8   5   7       14.99       17.35      1.74 o 
  -6   6   7        8.88        3.75      1.75 o 
  -5   6   7      173.01      170.06      5.75 o 
  -4   6   7      437.80      458.15     11.50 o 
  -3   6   7      125.40      135.12      2.82 o 
  -2   6   7        7.42        7.07      0.78 o 
  -1   6   7       23.90       28.74      3.75 o 
   0   6   7       96.00      104.58      2.46 o 
   1   6   7      253.56      255.34      6.25 o 
   2   6   7        2.11        1.50      0.75 o 
   3   6   7       27.33       24.01      2.00 o 
   4   6   7      179.50      183.06      5.50 o 
   5   6   7       30.47       30.79      1.67 o 
   6   6   7        1.80        1.23      0.96 o 
   7   6   7        0.01       -1.44      0.96 o 
   8   6   7       11.68       14.34      2.13 o 
  -6   7   7       28.66       26.01      2.75 o 
  -5   7   7        0.13        0.00      1.50 o 
  -4   7   7       60.66       63.52      3.50 o 
  -3   7   7       66.80       59.39      1.80 o 
  -2   7   7       10.87       12.61      1.02 o 
  -1   7   7        0.37        0.13      0.53 o 
   0   7   7      482.28      466.40      7.58 o 
   1   7   7        0.97        0.75      0.75 o 
   2   7   7       77.49       69.27      2.75 o 
   3   7   7        3.00        3.00      1.00 o 
   4   7   7       53.37       60.52      3.00 o 
   5   7   7        6.85        5.00      1.25 o 
   6   7   7        3.75        5.39      1.20 o 
   7   7   7        6.98        8.55      1.38 o 
   8   7   7        0.11       -0.79      1.02 o 
  -6   8   7       15.87       16.51      2.50 o 
  -5   8   7        8.62       11.75      2.00 o 
  -4   8   7        4.71        6.00      1.75 o 
  -3   8   7        0.38        2.79      0.88 o 
  -2   8   7      160.51      171.16      3.48 o 
  -1   8   7       33.22       32.80      2.75 o 
   0   8   7       67.48       73.27      4.88 o 
   1   8   7       40.29       39.76      2.25 o 
   2   8   7       97.20       99.53      3.50 o 
   3   8   7        2.45        3.00      1.00 o 
   4   8   7        7.24        9.00      1.50 o 
   5   8   7      245.47      232.83      6.75 o 
   6   8   7       28.56       22.01      2.25 o 
   7   8   7        4.40        5.50      1.20 o 
   8   8   7        0.77       -0.73      1.06 o 
  -5   9   7        7.20        6.00      1.75 o 
  -4   9   7        5.55        6.25      1.75 o 
  -3   9   7        7.56        5.14      0.96 o 
  -2   9   7      604.85      603.23      9.61 o 
  -1   9   7      495.58      504.76      8.19 o 
   0   9   7       94.53      104.81      2.63 o 
   1   9   7        8.98        8.50      0.96 o 
   2   9   7        5.93        6.00      1.25 o 
   3   9   7       50.54       46.77      2.50 o 
   4   9   7        6.03        4.50      1.50 o 
   5   9   7       19.49       21.76      2.25 o 
   6   9   7        0.01        0.00      1.25 o 
   7   9   7        2.27        0.75      1.50 o 
   8   9   7        0.00       -0.60      1.14 o 
  -5  10   7        1.01       -0.75      1.50 o 
  -4  10   7        3.75        4.25      1.50 o 
  -3  10   7       17.84       17.09      1.32 o 
  -2  10   7       32.17       35.43      1.67 o 
  -1  10   7      102.86       99.16      2.63 o 
   0  10   7        3.05        3.06      0.88 o 
   1  10   7       20.81       19.04      2.75 o 
   2  10   7        2.92        2.50      1.25 o 
   3  10   7        9.11       11.00      1.75 o 
   4  10   7        7.48        7.50      1.50 o 
   5  10   7        2.02        2.50      1.25 o 
   6  10   7        3.22        2.50      1.50 o 
   7  10   7       28.01       30.51      2.75 o 
  -4  11   7        1.43        0.25      1.50 o 
  -3  11   7       11.10       14.32      1.32 o 
  -2  11   7        6.10        5.51      1.06 o 
  -1  11   7        3.85        6.58      0.96 o 
   0  11   7      133.61      125.93      4.25 o 
   1  11   7      232.10      253.67      6.38 o 
   2  11   7       33.12       31.76      2.50 o 
   3  11   7        0.20       -1.50      1.00 o 
   4  11   7       21.35       22.26      2.25 o 
   5  11   7        2.30        3.25      1.25 o 
   6  11   7        0.01        0.25      1.25 o 
   7  11   7        0.98       -1.25      1.25 o 
  -4  12   7        0.60        1.25      1.50 o 
  -3  12   7       14.17       16.13      1.88 o 
  -2  12   7       17.69       16.32      1.41 o 
  -1  12   7        0.11       -0.03      1.38 o 
   0  12   7       81.42       74.59      4.63 o 
   1  12   7      186.88      205.14      4.33 o 
   2  12   7        6.79        3.50      1.25 o 
   3  12   7       20.38       21.01      2.25 o 
   4  12   7        0.01       -1.50      1.00 o 
   5  12   7        3.38        2.50      1.50 o 
   6  12   7        2.30        3.00      1.50 o 
  -3  13   7        5.54        3.75      1.75 o 
  -2  13   7        8.05        7.75      1.75 o 
  -1  13   7        0.32        1.25      1.25 o 
   0  13   7        1.72        1.50      1.25 o 
   1  13   7       58.52       64.27      3.25 o 
   2  13   7       61.63       63.02      3.25 o 
   3  13   7        0.51        0.50      1.25 o 
   4  13   7        5.64        4.75      1.50 o 
   5  13   7        3.67        3.75      1.50 o 
   6  13   7        1.39        3.75      1.75 o 
  -2  14   7       10.46        9.75      2.00 o 
  -1  14   7        0.27        0.75      1.50 o 
   0  14   7       17.72       14.75      2.00 o 
   1  14   7       64.21       64.52      3.50 o 
   2  14   7       54.99       56.02      3.25 o 
   3  14   7       88.51       89.28      4.00 o 
   4  14   7       11.46        9.25      1.75 o 
   5  14   7       20.09       21.01      2.50 o 
   0  15   7        2.38        4.00      1.75 o 
   1  15   7        2.00       -0.25      1.25 o 
   2  15   7        0.13        1.75      1.25 o 
   3  15   7       25.51       24.76      2.50 o 
   4  15   7       30.63       31.51      3.00 o 
  -2 -11   8        3.71        4.18      1.32 o 
  -1 -11   8        0.02       -0.50      1.06 o 
   0 -11   8        3.09        3.25      1.75 o 
   1 -11   8        0.81        1.25      1.75 o 
  -4 -10   8       84.98      104.54      5.75 o 
  -3 -10   8        7.54        7.00      2.25 o 
  -2 -10   8        0.22        0.63      1.06 o 
  -1 -10   8       12.86       10.73      1.50 o 
   0 -10   8        0.46        0.52      1.13 o 
   1 -10   8        3.07        1.50      1.50 o 
   2 -10   8        6.23        9.00      2.25 o 
   3 -10   8        0.10        0.25      1.75 o 
  -4  -9   8        1.56        6.00      2.25 o 
  -3  -9   8       33.87       41.76      3.75 o 
  -2  -9   8       27.22       25.50      3.50 o 
  -1  -9   8        0.43        0.13      1.13 o 
   0  -9   8        6.76        7.35      1.32 o 
   1  -9   8       30.66       30.76      3.25 o 
   2  -9   8        0.42        2.25      1.50 o 
   3  -9   8        0.14       -1.00      1.50 o 
   4  -9   8        1.70        3.00      2.00 o 
  -5  -8   8        5.97        6.00      2.25 o 
  -4  -8   8       76.12       73.52      4.75 o 
  -3  -8   8      152.06      166.31      6.75 o 
  -2  -8   8       89.90      102.37      3.35 o 
  -1  -8   8       50.25       48.31      2.88 o 
   0  -8   8        5.49        4.42      1.14 o 
   1  -8   8        1.04       -0.11      0.78 o 
   2  -8   8       17.27       18.76      2.50 o 
   3  -8   8        7.34        4.00      1.50 o 
   4  -8   8        0.11        0.75      1.50 o 
   5  -8   8        0.05        1.00      1.75 o 
  -6  -7   8        0.64       -1.25      1.75 o 
  -5  -7   8        2.35        0.75      1.75 o 
  -4  -7   8       91.49       88.03      5.00 o 
  -3  -7   8        3.09        2.25      1.50 o 
  -2  -7   8       44.36       47.06      2.28 o 
  -1  -7   8      163.75      177.43      4.38 o 
   0  -7   8       10.77       14.37      2.25 o 
   1  -7   8       32.33       33.50      1.80 o 
   2  -7   8       21.97       15.26      2.25 o 
   3  -7   8      142.96      125.04      5.25 o 
   4  -7   8        5.98        4.25      1.75 o 
   5  -7   8        1.71        2.75      1.75 o 
  -6  -6   8        3.14        3.00      2.00 o 
  -5  -6   8        1.67       -0.75      1.25 o 
  -4  -6   8       30.44       37.26      3.50 o 
  -3  -6   8        0.27       -0.75      1.25 o 
  -2  -6   8       17.53       18.47      1.56 o 
  -1  -6   8       11.91       13.25      1.75 o 
   0  -6   8       81.16       87.51      2.74 o 
   1  -6   8        0.02       -0.11      0.78 o 
   2  -6   8       62.90       49.77      3.25 o 
   3  -6   8        0.06       -1.50      1.25 o 
   4  -6   8       25.33       25.17      2.00 o 
   5  -6   8        3.46        1.75      1.14 o 
   6  -6   8        1.21        2.63      1.32 o 
  -6  -5   8        4.89        5.25      2.25 o 
  -5  -5   8        2.14        1.00      1.50 o 
  -4  -5   8       12.24       11.40      2.88 o 
  -3  -5   8        0.38       -0.28      0.64 o 
  -2  -5   8       12.84       10.34      1.10 o 
  -1  -5   8      145.33      151.07      2.86 o 
   0  -5   8       14.04       13.12      1.25 o 
   1  -5   8      257.33      226.75      4.59 o 
   2  -5   8       37.38       36.43      1.62 o 
   3  -5   8        0.00       -0.50      1.00 o 
   4  -5   8        1.75        1.68      0.96 o 
   5  -5   8        0.47       -0.64      0.96 o 
   6  -5   8        0.21        0.38      1.38 o 
  -6  -4   8       33.56       34.16      2.38 o 
  -5  -4   8       73.48       76.19      2.76 o 
  -4  -4   8      111.36      115.39      3.24 o 
  -3  -4   8       10.77        7.80      1.38 o 
  -2  -4   8       21.06       20.89      1.56 o 
  -1  -4   8        5.24        5.21      0.66 o 
   0  -4   8      165.08      174.87      3.89 o 
   1  -4   8      268.53      252.46      4.94 o 
   2  -4   8       18.41       22.46      2.38 o 
   3  -4   8       87.65       79.03      4.00 o 
   4  -4   8        7.76        5.97      1.14 o 
   5  -4   8       14.96       12.94      1.59 o 
   6  -4   8       24.77       29.73      3.13 o 
   7  -4   8        4.74        5.88      1.59 o 
  -7  -3   8        7.83        5.16      1.38 o 
  -6  -3   8       11.88        9.83      1.43 o 
  -5  -3   8       12.86       10.23      1.38 o 
  -4  -3   8       50.60       53.71      2.16 o 
  -3  -3   8        1.32        2.00      1.00 o 
  -2  -3   8       75.92       85.78      2.30 o 
  -1  -3   8       15.05       19.38      1.24 o 
   0  -3   8       20.07       15.76      1.75 o 
   1  -3   8      471.29      488.06      8.13 o 
   2  -3   8      130.90      123.26      4.50 o 
   3  -3   8       72.95       83.03      4.00 o 
   4  -3   8      196.37      184.91      4.60 o 
   5  -3   8       17.90       20.90      1.95 o 
   6  -3   8       11.40       10.41      2.00 o 
   7  -3   8       11.69        9.75      2.50 o 
  -7  -2   8       12.85       11.87      1.67 o 
  -6  -2   8        9.50        5.73      1.32 o 
  -5  -2   8       13.53       14.00      1.75 o 
  -4  -2   8       32.36       31.51      2.25 o 
  -3  -2   8      153.17      156.05      4.75 o 
  -2  -2   8       42.25       47.55      1.67 o 
  -1  -2   8        0.00       -0.63      0.53 o 
   0  -2   8       77.26       89.28      3.50 o 
   1  -2   8       28.27       21.26      2.00 o 
   2  -2   8        2.68        1.25      1.00 o 
   3  -2   8      364.29      328.49      5.76 o 
   4  -2   8      307.60      305.76      7.00 o 
   5  -2   8       10.12        7.88      1.41 o 
   6  -2   8       71.29       81.00      3.75 o 
   7  -2   8        4.78        5.95      1.75 o 
  -7  -1   8        4.95        6.02      1.41 o 
  -6  -1   8        4.00        2.00      1.50 o 
  -5  -1   8        9.66        8.50      1.75 o 
  -4  -1   8       31.74       27.51      2.25 o 
  -3  -1   8       49.34       46.02      2.50 o 
  -2  -1   8       22.79       31.26      2.00 o 
  -1  -1   8       33.92       33.54      1.41 o 
   0  -1   8      244.37      274.34      7.00 o 
   1  -1   8      165.63      156.80      5.00 o 
   2  -1   8       53.89       56.27      3.00 o 
   3  -1   8        3.32        3.00      1.25 o 
   4  -1   8       40.64       39.09      2.38 o 
   5  -1   8      228.91      230.41      5.88 o 
   6  -1   8       46.42       47.84      2.56 o 
   7  -1   8        4.68        3.13      1.24 o 
   8  -1   8        5.18        3.77      1.50 o 
  -7   0   8        2.65        2.50      2.00 o 
  -6   0   8        9.09        8.50      2.00 o 
  -5   0   8       14.55       11.00      1.75 o 
  -4   0   8       23.79       27.26      2.25 o 
  -3   0   8       24.82       27.26      2.00 o 
  -2   0   8       52.22       57.40      1.74 o 
  -1   0   8      244.52      248.81      4.49 o 
   1   0   8       10.17        9.75      1.25 o 
   2   0   8      121.42      124.04      4.50 o 
   4   0   8       51.49       48.95      5.75 o 
   5   0   8       65.93       69.88      2.74 o 
   6   0   8       22.47       21.10      1.85 o 
   7   0   8        4.09        5.69      1.41 o 
   8   0   8        0.04        1.63      1.24 o 
  -7   1   8        7.59        5.25      2.00 o 
  -6   1   8        0.01        1.00      1.50 o 
  -5   1   8        1.01       -0.25      1.50 o 
  -4   1   8       13.94       16.26      2.00 o 
  -3   1   8       77.83       79.78      3.50 o 
  -2   1   8      429.25      405.59      6.48 o 
  -1   1   8      210.08      216.38      4.02 o 
   0   1   8      744.35      868.79     18.01 o 
   1   1   8       32.83       38.76      2.25 o 
   2   1   8       69.41       67.27      3.00 o 
   3   1   8        0.19        0.50      1.00 o 
   4   1   8       32.01       35.61      1.85 o 
   5   1   8        6.40        9.84      1.75 o 
   6   1   8       48.22       49.04      2.50 o 
   7   1   8        0.52        1.92      1.14 o 
   8   1   8        0.04        0.75      1.20 o 
  -7   2   8        0.93        0.75      1.75 o 
  -6   2   8        7.70        4.25      1.75 o 
  -5   2   8        0.68        1.75      1.50 o 
  -4   2   8      134.75      132.04      4.75 o 
  -3   2   8      124.24      122.04      4.25 o 
  -2   2   8      128.40      123.36      2.58 o 
  -1   2   8       10.27       13.18      1.02 o 
   0   2   8       19.79       23.51      1.75 o 
   1   2   8       88.28       96.53      3.50 o 
   2   2   8      174.31      199.32      5.75 o 
   3   2   8        0.88        0.75      1.00 o 
   4   2   8      101.80      104.50      4.75 o 
   5   2   8       22.63       26.20      1.85 o 
   6   2   8       59.50       63.73      2.74 o 
   7   2   8        3.81        5.20      1.63 o 
   8   2   8        0.11        1.00      1.25 o 
  -7   3   8       46.82       51.27      3.75 o 
  -6   3   8       11.00        9.75      2.00 o 
  -5   3   8        6.87       10.00      2.00 o 
  -4   3   8      296.99      292.35      8.00 o 
  -3   3   8      301.26      291.35      8.00 o 
  -2   3   8      348.43      363.16      9.00 o 
  -1   3   8      179.64      195.84      4.75 o 
   0   3   8       58.50       56.02      2.25 o 
   1   3   8       93.26       96.03      3.50 o 
   2   3   8        9.03        9.25      1.50 o 
   3   3   8       25.28       27.01      2.25 o 
   4   3   8        0.41        1.25      1.00 o 
   5   3   8       17.49       17.34      1.50 o 
   6   3   8        0.75       -0.63      0.88 o 
   7   3   8        0.42        1.42      1.14 o 
   8   3   8       11.20       13.85      1.80 o 
  -6   4   8        0.11       -0.50      1.50 o 
  -5   4   8        6.30        7.00      1.75 o 
  -4   4   8      170.72      172.81      5.75 o 
  -3   4   8       18.36       19.01      2.00 o 
  -2   4   8       68.79       66.69      1.85 o 
  -1   4   8       62.45       58.32      1.74 o 
   0   4   8      223.53      221.82      5.50 o 
   1   4   8      145.19      158.55      4.50 o 
   2   4   8     1095.57     1183.15     24.26 o 
   3   4   8      207.77      232.08      6.50 o 
   4   4   8       14.12       17.51      2.00 o 
   5   4   8       10.31        9.13      1.24 o 
   6   4   8       27.70       34.31      2.10 o 
   7   4   8        1.78        3.11      1.20 o 
   8   4   8        0.37        1.80      1.25 o 
  -6   5   8        1.52        1.25      1.50 o 
  -5   5   8      100.29      103.03      4.25 o 
  -4   5   8      132.61      127.04      4.75 o 
  -3   5   8        1.64        1.53      0.45 o 
  -2   5   8       57.14       60.18      1.66 o 
  -1   5   8        3.70        5.63      1.63 o 
   0   5   8       27.95       39.26      2.00 o 
   1   5   8      311.21      312.36      7.50 o 
   2   5   8       49.40       55.02      2.75 o 
   3   5   8       20.27       14.50      1.75 o 
   4   5   8       83.24       93.28      3.75 o 
   5   5   8        4.93        4.75      1.25 o 
   6   5   8        4.80        1.05      0.96 o 
   7   5   8        2.47        2.29      1.20 o 
   8   5   8        7.07        7.42      1.43 o 
  -6   6   8        0.16        0.00      1.50 o 
  -5   6   8        9.78        9.50      2.00 o 
  -4   6   8       90.86       94.28      4.25 o 
  -3   6   8        0.03        0.04      0.63 o 
  -2   6   8       64.69       67.18      3.75 o 
  -1   6   8       65.18       67.91      2.38 o 
   0   6   8       39.15       30.90      2.00 o 
   1   6   8      188.96      195.32      5.25 o 
   2   6   8        9.37        6.25      1.25 o 
   3   6   8        4.92        4.75      1.25 o 
   4   6   8      117.83      116.04      4.25 o 
   5   6   8       60.25       52.52      3.00 o 
   6   6   8       11.03        6.26      1.24 o 
   7   6   8        4.43        4.20      1.20 o 
   8   6   8        1.76       -0.14      1.20 o 
  -6   7   8        2.22        1.00      1.75 o 
  -5   7   8       40.63       38.51      2.75 o 
  -4   7   8        1.44       -1.50      1.25 o 
  -3   7   8        7.89        8.38      0.87 o 
  -2   7   8      264.29      267.47      9.38 o 
  -1   7   8       63.09       70.37      2.10 o 
   0   7   8        0.13        2.81      0.75 o 
   1   7   8       24.15       20.51      1.75 o 
   2   7   8        1.28        2.25      1.00 o 
   3   7   8       55.20       52.77      2.75 o 
   4   7   8      226.52      225.58      6.50 o 
   5   7   8        6.42        4.25      1.25 o 
   6   7   8       62.95       70.02      3.50 o 
   7   7   8        3.75        2.40      1.50 o 
   8   7   8        3.34        3.40      1.25 o 
  -5   8   8       36.16       38.26      3.00 o 
  -4   8   8       41.34       41.76      3.00 o 
  -3   8   8      108.23      110.28      2.76 o 
  -2   8   8      500.06      516.17      8.44 o 
  -1   8   8        8.65        8.87      0.96 o 
   0   8   8       30.72       33.08      1.50 o 
   1   8   8       42.49       41.51      2.25 o 
   2   8   8       97.17       94.53      3.50 o 
   3   8   8       90.35       95.78      3.75 o 
   4   8   8      165.32      169.31      5.50 o 
   5   8   8       12.56       10.25      1.75 o 
   6   8   8        4.61        3.00      1.50 o 
   7   8   8        1.60        2.25      1.50 o 
   8   8   8        1.03        0.35      1.06 o 
  -5   9   8        1.77        2.50      1.50 o 
  -4   9   8       17.07       20.01      2.50 o 
  -3   9   8       73.52       83.01      2.75 o 
  -2   9   8        0.02        0.89      0.78 o 
  -1   9   8       65.21       68.69      2.28 o 
   0   9   8      114.78      117.26      2.88 o 
   1   9   8      111.69      109.76      2.91 o 
   2   9   8        0.09       -1.25      1.00 o 
   3   9   8      173.40      162.80      5.25 o 
   4   9   8        1.59        1.25      1.25 o 
   5   9   8       69.86       74.02      3.50 o 
   6   9   8       51.62       51.77      3.00 o 
   7   9   8       16.08       12.00      2.00 o 
  -4  10   8        8.94       10.25      2.00 o 
  -3  10   8        3.03        3.72      1.50 o 
  -2  10   8        8.90       11.60      1.14 o 
  -1  10   8       11.15        8.87      1.06 o 
   0  10   8      257.17      256.25      5.02 o 
   1  10   8      199.49      208.96      4.41 o 
   2  10   8      127.87      136.05      4.75 o 
   3  10   8      163.54      157.30      5.25 o 
   4  10   8       18.15       17.01      2.00 o 
   5  10   8        9.05        9.75      1.75 o 
   6  10   8        0.10        1.00      1.25 o 
   7  10   8        3.59        2.50      1.75 o 
  -4  11   8        2.09        2.75      1.75 o 
  -3  11   8        7.23        7.30      1.50 o 
  -2  11   8      113.72      111.63      2.99 o 
  -1  11   8        3.77        4.11      0.96 o 
   0  11   8      123.93      137.44      4.50 o 
   1  11   8      130.53      144.05      3.52 o 
   2  11   8        0.72       -1.50      1.00 o 
   3  11   8        4.04        1.25      1.50 o 
   4  11   8        3.71        3.00      1.50 o 
   5  11   8        9.80       11.50      2.00 o 
   6  11   8        8.42        8.25      1.75 o 
   7  11   8        6.40       10.25      2.00 o 
  -3  12   8        0.47        0.14      0.96 o 
  -2  12   8       45.15       45.85      2.12 o 
  -1  12   8        8.71        7.47      1.25 o 
   0  12   8       79.82       77.93      3.50 o 
   1  12   8        1.58        1.75      0.88 o 
   2  12   8       14.98       11.74      2.88 o 
   3  12   8       84.80       87.03      4.00 o 
   4  12   8       39.34       44.52      3.00 o 
   5  12   8        2.20        4.75      1.75 o 
   6  12   8        1.25        1.50      1.50 o 
  -2  13   8        1.72        2.00      1.06 o 
  -1  13   8        6.92        5.50      1.50 o 
   0  13   8       26.11       20.76      2.25 o 
   1  13   8       20.18       19.51      2.25 o 
   2  13   8       97.28       93.78      4.00 o 
   3  13   8       65.72       64.02      3.50 o 
   4  13   8       16.92       13.25      2.00 o 
   5  13   8       12.84       15.26      2.25 o 
   6  13   8       12.63       17.51      2.50 o 
  -1  14   8        6.28        2.00      1.50 o 
   0  14   8        0.12        0.00      1.25 o 
   1  14   8       11.81       11.50      2.00 o 
   2  14   8        0.05        0.50      1.50 o 
   3  14   8       10.78       13.00      2.00 o 
   4  14   8        6.62        3.00      1.50 o 
   5  14   8        5.96       11.75      2.00 o 
   0  15   8        0.12        0.00      1.50 o 
   1  15   8        8.27        4.25      1.50 o 
   2  15   8       13.58       13.75      2.25 o 
   3  15   8        0.00        1.25      1.50 o 
  -2 -10   9       33.48       41.58      5.75 o 
  -1 -10   9        2.95        3.13      1.24 o 
   0 -10   9        7.85        5.75      1.75 o 
   1 -10   9        0.47        1.25      1.50 o 
   2 -10   9        0.80       -1.25      1.25 o 
  -4  -9   9        1.59        0.00      2.00 o 
  -3  -9   9        2.48        2.00      1.75 o 
  -2  -9   9        2.56        1.63      1.24 o 
  -1  -9   9       16.80       16.85      1.77 o 
   0  -9   9       12.58       14.52      1.56 o 
   1  -9   9        1.55        1.75      1.75 o 
   2  -9   9        0.00        0.00      1.50 o 
   3  -9   9        4.02        2.25      1.75 o 
  -4  -8   9        5.79        4.00      2.00 o 
  -3  -8   9        4.89        5.75      2.25 o 
  -2  -8   9       83.09       98.52      3.50 o 
  -1  -8   9       61.49       64.10      2.74 o 
   0  -8   9       13.96       16.76      2.50 o 
   1  -8   9        4.73        7.75      2.00 o 
   2  -8   9       17.10       22.26      2.75 o 
   3  -8   9        1.30       -0.75      1.25 o 
   4  -8   9        0.36       -0.75      1.50 o 
  -5  -7   9        0.11       -0.75      1.75 o 
  -4  -7   9        7.86        5.50      2.25 o 
  -3  -7   9      128.70      137.55      6.00 o 
  -2  -7   9      164.69      164.30      5.38 o 
  -1  -7   9      156.43      156.51      4.15 o 
   0  -7   9       38.98       36.94      2.13 o 
   1  -7   9       10.95        9.08      1.20 o 
   2  -7   9       17.03       19.26      2.50 o 
   3  -7   9        8.04        7.75      2.00 o 
   4  -7   9        0.01       -1.25      1.25 o 
   5  -7   9        0.23       -0.25      1.50 o 
  -5  -6   9        0.07       -1.75      1.50 o 
  -4  -6   9       32.81       39.51      4.00 o 
  -3  -6   9      121.12      126.29      5.75 o 
  -2  -6   9       34.16       33.86      2.03 o 
  -1  -6   9        0.03       -0.50      0.88 o 
   0  -6   9       59.27       57.06      2.38 o 
   1  -6   9      272.66      256.15      8.25 o 
   2  -6   9       46.41       43.51      3.25 o 
   3  -6   9        7.81        8.00      2.00 o 
   4  -6   9        0.36        1.75      1.75 o 
   5  -6   9        0.28        1.02      1.14 o 
  -6  -5   9        3.57        6.25      2.25 o 
  -5  -5   9        8.27        8.75      2.25 o 
  -4  -5   9       23.49       20.26      3.00 o 
  -3  -5   9        5.41        4.50      1.02 o 
  -2  -5   9       82.49       88.52      2.19 o 
  -1  -5   9      110.68      109.20      2.43 o 
   0  -5   9        3.78        3.88      0.88 o 
   1  -5   9        1.19        0.28      0.88 o 
   2  -5   9       26.17       23.76      2.75 o 
   3  -5   9        2.66        2.75      1.50 o 
   4  -5   9        4.38        6.75      2.00 o 
   5  -5   9       10.80        8.03      1.41 o 
   6  -5   9        0.04        0.58      1.14 o 
  -6  -4   9        4.05        2.47      1.32 o 
  -5  -4   9        0.30        0.30      0.96 o 
  -4  -4   9        1.53        1.98      1.13 o 
  -3  -4   9        7.72        9.84      1.20 o 
  -2  -4   9       59.19       63.47      1.78 o 
  -1  -4   9       40.77       41.92      1.52 o 
   0  -4   9      111.84      115.83      4.63 o 
   1  -4   9      209.09      231.77      4.76 o 
   2  -4   9        1.53        0.00      1.00 o 
   3  -4   9      250.98      241.08      7.75 o 
   4  -4   9        6.37        5.00      1.75 o 
   5  -4   9        8.68       12.33      4.63 o 
   6  -4   9        1.94        5.74      1.32 o 
  -6  -3   9        0.00        0.00      1.06 o 
  -5  -3   9        1.43        2.38      1.38 o 
  -4  -3   9       76.21       77.63      2.70 o 
  -3  -3   9       17.20       17.51      1.75 o 
  -2  -3   9       17.37       16.41      1.14 o 
  -1  -3   9        1.37        0.21      0.60 o 
   0  -3   9       84.62       87.03      3.75 o 
   1  -3   9      243.77      227.39      6.63 o 
   2  -3   9       54.85       54.37      1.98 o 
   3  -3   9      284.54      302.35      9.00 o 
   4  -3   9       14.56       12.50      2.25 o 
   5  -3   9      106.48      119.71      3.89 o 
   6  -3   9        1.56        0.50      1.24 o 
   7  -3   9        7.55        8.75      2.50 o 
  -6  -2   9        7.07        8.35      1.88 o 
  -5  -2   9        5.91        5.50      1.50 o 
  -4  -2   9       14.62       13.00      1.75 o 
  -3  -2   9       41.12       45.52      2.50 o 
  -2  -2   9      183.24      181.22      3.70 o 
  -1  -2   9        0.10        0.36      0.60 o 
   0  -2   9       14.84       13.25      1.75 o 
   1  -2   9       25.48       27.51      2.50 o 
   2  -2   9        4.76        8.50      1.50 o 
   3  -2   9      838.12      809.52     18.51 o 
   4  -2   9       35.26       33.26      3.00 o 
   5  -2   9       59.32       60.51      2.83 o 
   6  -2   9        0.10        1.25      1.75 o 
   7  -2   9        0.13        0.18      1.38 o 
  -6  -1   9       25.50       22.51      2.50 o 
  -5  -1   9       33.16       37.51      2.75 o 
  -4  -1   9       19.61       19.76      2.00 o 
  -3  -1   9        0.03       -1.50      1.00 o 
  -2  -1   9      350.17      361.46      6.16 o 
  -1  -1   9      212.30      213.75      4.23 o 
   0  -1   9       13.20       16.26      1.75 o 
   1  -1   9       29.55       20.76      2.00 o 
   2  -1   9       27.83       23.26      2.25 o 
   3  -1   9      103.57       89.78      4.00 o 
   4  -1   9      203.93      180.81      6.50 o 
   5  -1   9       78.90       82.78      4.50 o 
   6  -1   9        4.72        6.91      1.38 o 
   7  -1   9        9.07       12.13      1.74 o 
  -6   0   9       37.45       31.76      2.75 o 
  -5   0   9        8.21        8.50      1.75 o 
  -4   0   9      164.63      168.31      5.50 o 
  -3   0   9       38.39       39.51      2.50 o 
  -2   0   9        1.11        1.11      0.60 o 
  -1   0   9       64.39       63.01      2.03 o 
   0   0   9      100.87       98.28      3.50 o 
   4   0   9      305.15      315.11      9.00 o 
   5   0   9        4.14        9.76      1.41 o 
   6   0   9        2.07        0.50      1.06 o 
   7   0   9        7.41       10.20      1.59 o 
  -6   1   9        0.43        0.00      1.50 o 
  -5   1   9       13.03       13.50      2.00 o 
  -4   1   9      356.73      355.87      9.50 o 
  -3   1   9       15.94       16.51      2.00 o 
  -2   1   9        0.00        2.10      1.25 o 
  -1   1   9       26.83       23.09      1.32 o 
   0   1   9        0.54        0.50      0.75 o 
   1   1   9       19.33       24.01      2.00 o 
   2   1   9        1.28       -0.75      0.75 o 
   3   1   9       21.19       20.76      2.25 o 
   4   1   9        2.69        4.25      1.50 o 
   5   1   9       94.71      100.47      3.44 o 
   6   1   9        0.02       -0.89      1.50 o 
   7   1   9        1.39        3.50      1.41 o 
   8   1   9        0.04        0.65      1.32 o 
  -6   2   9        5.34        2.00      1.75 o 
  -5   2   9       14.97       16.76      2.25 o 
  -4   2   9      205.13      200.07      6.25 o 
  -3   2   9      157.93      149.05      5.00 o 
  -2   2   9       93.30       90.35      2.22 o 
  -1   2   9       33.48       34.03      2.13 o 
   0   2   9       27.72       27.01      1.75 o 
   1   2   9      492.98      506.17     11.50 o 
   2   2   9       57.17       58.02      3.00 o 
   3   2   9        4.63        5.50      1.25 o 
   4   2   9        5.30        3.75      1.50 o 
   5   2   9        0.21       -0.50      1.50 o 
   6   2   9       46.46       48.21      2.56 o 
   7   2   9       38.66       51.58      2.74 o 
   8   2   9        2.08        5.22      1.50 o 
  -6   3   9        0.77       -0.50      1.50 o 
  -5   3   9        2.04        0.50      1.50 o 
  -4   3   9        0.32       -0.25      1.25 o 
  -3   3   9       51.45       44.77      3.00 o 
  -2   3   9       37.03       34.65      1.63 o 
  -1   3   9        4.25        4.91      0.78 o 
   0   3   9        2.77        3.50      1.00 o 
   1   3   9        0.50       -0.25      0.75 o 
   2   3   9       38.76       43.01      2.50 o 
   3   3   9        0.07        0.50      1.00 o 
   4   3   9       23.55       15.01      2.00 o 
   5   3   9        0.01       -1.25      1.00 o 
   6   3   9      116.90      113.06      3.62 o 
   7   3   9        1.92        4.12      3.75 o 
   8   3   9       12.51       15.69      1.92 o 
  -6   4   9       21.21       19.01      2.50 o 
  -5   4   9       29.25       33.01      3.00 o 
  -4   4   9        3.93        2.75      1.25 o 
  -3   4   9       55.51       52.52      3.00 o 
  -2   4   9       95.80      100.47      4.13 o 
  -1   4   9       20.92       18.08      1.20 o 
   0   4   9       84.01      106.79      3.50 o 
   1   4   9       26.63       26.76      2.00 o 
   2   4   9      143.18      146.30      4.75 o 
   3   4   9       77.60       79.03      3.50 o 
   4   4   9        5.06        5.25      1.50 o 
   5   4   9       16.83       11.50      1.75 o 
   6   4   9        3.56        5.00      1.32 o 
   7   4   9       22.29       23.10      2.25 o 
   8   4   9       26.32       25.97      2.34 o 
  -6   5   9       12.13       12.00      2.25 o 
  -5   5   9       74.42       76.03      3.75 o 
  -4   5   9       47.10       46.52      3.25 o 
  -3   5   9       55.57       56.02      3.25 o 
  -2   5   9       38.83       35.02      1.43 o 
  -1   5   9      184.77      200.15      6.25 o 
   0   5   9      309.07      284.10      7.00 o 
   1   5   9       89.54       87.03      3.25 o 
   2   5   9        4.17        2.75      1.00 o 
   3   5   9       24.12       22.01      2.00 o 
   4   5   9       72.52       65.52      3.25 o 
   5   5   9        0.01        2.00      1.25 o 
   6   5   9       39.18       39.01      3.00 o 
   7   5   9       10.65       10.66      1.56 o 
   8   5   9        0.47        0.46      1.20 o 
  -6   6   9        0.21        0.00      1.75 o 
  -5   6   9       33.60       29.51      2.75 o 
  -4   6   9        3.07        1.00      1.25 o 
  -3   6   9       50.85       49.27      3.00 o 
  -2   6   9        0.56       -0.64      0.75 o 
  -1   6   9       10.47        8.12      0.96 o 
   0   6   9        3.06        4.75      2.00 o 
   1   6   9       82.64       81.78      3.25 o 
   2   6   9        6.43        7.75      1.25 o 
   3   6   9        0.43       -0.50      0.75 o 
   4   6   9       18.56       15.01      1.75 o 
   5   6   9        8.66        8.00      1.50 o 
   6   6   9        3.79        2.25      1.50 o 
   7   6   9        0.48        1.35      1.06 o 
   8   6   9       28.83       30.32      2.40 o 
  -5   7   9       11.63       10.75      2.00 o 
  -4   7   9       35.95       35.26      3.00 o 
  -3   7   9       74.29       80.03      4.00 o 
  -2   7   9       15.52        7.93      1.02 o 
  -1   7   9       46.23       53.58      1.98 o 
   0   7   9       60.61       66.55      2.16 o 
   1   7   9       11.84       13.50      1.50 o 
   2   7   9       11.97       13.25      1.50 o 
   3   7   9      123.93      126.79      4.50 o 
   4   7   9        1.78        0.50      1.00 o 
   5   7   9        5.64        6.50      1.50 o 
   6   7   9       25.38       24.26      2.50 o 
   7   7   9        0.00        1.75      1.50 o 
   8   7   9       13.37       14.48      1.80 o 
  -5   8   9        4.82        5.75      2.00 o 
  -4   8   9        5.52        7.25      1.75 o 
  -3   8   9        0.01        0.00      1.00 o 
  -2   8   9      271.46      296.14      5.41 o 
  -1   8   9        0.00       -1.13      1.13 o 
   0   8   9        2.66        2.88      0.88 o 
   1   8   9      153.15      137.05      4.50 o 
   2   8   9       39.57       43.01      2.50 o 
   3   8   9      415.94      408.89     10.00 o 
   4   8   9        1.49        3.50      1.25 o 
   5   8   9        6.96        5.25      1.50 o 
   6   8   9        5.04        2.75      1.50 o 
   7   8   9       17.18       17.76      2.25 o 
  -5   9   9        1.57       -1.25      1.50 o 
  -4   9   9       15.89       17.01      2.25 o 
  -3   9   9       18.40       17.76      2.25 o 
  -2   9   9        1.92        2.70      0.88 o 
  -1   9   9       56.11       61.40      2.16 o 
   0   9   9      103.95       98.15      3.13 o 
   1   9   9      174.95      175.51      5.13 o 
   2   9   9        4.13        3.50      1.50 o 
   3   9   9      768.95      744.00     16.51 o 
   4   9   9       78.32       78.78      3.75 o 
   5   9   9        0.75        0.00      1.25 o 
   6   9   9        2.67        2.50      1.50 o 
   7   9   9        1.35        1.75      1.50 o 
  -4  10   9       29.67       24.26      2.75 o 
  -3  10   9       48.42       52.02      3.25 o 
  -2  10   9      143.74      145.12      3.88 o 
  -1  10   9       32.54       29.61      1.67 o 
   0  10   9      114.91      125.49      5.88 o 
   1  10   9        4.24        5.15      1.06 o 
   2  10   9        1.32       -0.25      1.25 o 
   3  10   9      283.76      275.84      7.75 o 
   4  10   9       31.68       26.26      2.50 o 
   5  10   9      127.37      140.05      5.00 o 
   6  10   9        3.78        3.50      1.50 o 
   7  10   9        0.71       -1.88      1.25 o 
  -4  11   9       22.42       23.51      2.75 o 
  -3  11   9        0.09       -1.50      1.25 o 
  -2  11   9       29.51       24.72      1.67 o 
  -1  11   9       19.58       25.40      1.67 o 
   0  11   9        5.81        6.25      1.06 o 
   1  11   9        0.06       -0.75      1.75 o 
   2  11   9       72.28       71.02      3.50 o 
   3  11   9      164.69      161.30      5.50 o 
   4  11   9       81.66       80.28      3.75 o 
   5  11   9       57.57       58.52      3.50 o 
   6  11   9        0.37       -1.00      1.25 o 
  -3  12   9        0.13       -1.75      1.50 o 
  -2  12   9       17.46       20.23      1.50 o 
  -1  12   9        6.45        6.51      1.06 o 
   0  12   9       78.99       81.09      3.38 o 
   1  12   9        5.52        4.76      1.13 o 
   2  12   9       12.00       11.57      2.75 o 
   3  12   9       63.76       76.03      3.75 o 
   4  12   9        0.03        0.00      1.25 o 
   5  12   9        6.72        5.75      1.75 o 
   6  12   9        0.16       -0.25      1.50 o 
  -2  13   9        0.94        2.00      1.06 o 
  -1  13   9        3.18        3.94      1.13 o 
   0  13   9        8.85       11.38      1.24 o 
   1  13   9       18.46       13.75      2.00 o 
   2  13   9        0.62        0.25      1.25 o 
   3  13   9        0.00       -1.00      1.25 o 
   4  13   9        2.73        1.25      1.50 o 
   5  13   9        2.05        5.50      1.75 o 
  -1  14   9        2.85        2.00      1.50 o 
   0  14   9        1.09        3.25      1.50 o 
   1  14   9        6.11        5.50      1.75 o 
   2  14   9        3.25        1.25      1.50 o 
   3  14   9        0.01        0.25      1.50 o 
   4  14   9       10.24       11.50      2.25 o 
   1  15   9        3.58        5.25      1.75 o 
   2  15   9        4.95        3.00      1.50 o 
  -2  -9  10        0.07       -0.25      1.75 o 
  -1  -9  10        0.17       -0.88      1.06 o 
   0  -9  10       19.99       19.26      2.75 o 
   1  -9  10        2.51        2.75      1.75 o 
   2  -9  10        0.85        1.00      1.75 o 
  -3  -8  10       41.84       52.27      4.25 o 
  -2  -8  10       14.46       17.66      1.74 o 
  -1  -8  10       58.70       66.10      2.91 o 
   0  -8  10        0.77       -0.63      1.38 o 
   1  -8  10        1.73        3.75      1.75 o 
   2  -8  10        2.31        4.00      1.75 o 
   3  -8  10        3.55        4.75      2.00 o 
  -4  -7  10        0.26        0.50      1.75 o 
  -3  -7  10        0.80        1.25      1.75 o 
  -2  -7  10        9.64        7.77      1.38 o 
  -1  -7  10       47.35       51.96      2.56 o 
   0  -7  10        1.82        3.31      1.14 o 
   1  -7  10       96.71       95.03      4.75 o 
   2  -7  10        2.50        5.00      1.75 o 
   3  -7  10        6.05        7.75      2.00 o 
   4  -7  10       19.55       22.76      3.00 o 
  -5  -6  10        7.92        9.00      2.50 o 
  -4  -6  10       20.54       18.01      3.00 o 
  -3  -6  10        0.23       -1.00      1.75 o 
  -2  -6  10        1.96       -1.10      0.83 o 
  -1  -6  10       66.71       73.06      2.74 o 
   0  -6  10        1.12        1.39      1.25 o 
   1  -6  10       73.63       75.52      4.88 o 
   2  -6  10       48.13       47.77      3.50 o 
   3  -6  10        8.51        7.50      2.00 o 
   4  -6  10        4.66        4.75      1.75 o 
  -5  -5  10        0.04        3.00      2.00 o 
  -4  -5  10        1.28       -0.50      1.75 o 
  -3  -5  10        0.93       -0.50      1.50 o 
  -2  -5  10       44.11       41.81      2.10 o 
  -1  -5  10       81.03       89.90      2.98 o 
   0  -5  10       68.91       74.66      4.38 o 
   1  -5  10       16.15       17.76      1.56 o 
   2  -5  10        0.12        3.25      1.50 o 
   3  -5  10       59.88       50.27      3.75 o 
   4  -5  10        6.93        6.75      2.00 o 
   5  -5  10        0.98        5.00      2.00 o 
  -5  -4  10       34.74       31.70      2.16 o 
  -4  -4  10      107.02      106.30      3.36 o 
  -3  -4  10        5.04        5.81      1.20 o 
  -2  -4  10       84.83       93.99      2.76 o 
  -1  -4  10        1.12        0.25      0.62 o 
   0  -4  10       19.99       17.82      1.50 o 
   1  -4  10      294.32      287.85      6.25 o 
   2  -4  10       39.44       35.76      3.25 o 
   3  -4  10       40.71       41.76      3.50 o 
   4  -4  10        0.01       -1.50      1.50 o 
   5  -4  10        2.97        2.75      1.75 o 
   6  -4  10        1.23        3.28      1.38 o 
  -6  -3  10        5.34        3.75      3.50 o 
  -5  -3  10        4.64        6.07      1.50 o 
  -4  -3  10       12.44       13.91      1.56 o 
  -3  -3  10       38.73       35.51      2.50 o 
  -2  -3  10        6.93        6.65      0.96 o 
  -1  -3  10       63.66       63.77      2.30 o 
   0  -3  10       56.57       54.02      3.00 o 
   1  -3  10        9.32       13.15      1.32 o 
   2  -3  10        6.78       11.55      1.20 o 
   3  -3  10       45.42       33.26      3.00 o 
   4  -3  10       43.71       47.02      3.50 o 
   5  -3  10        2.15        4.75      1.75 o 
   6  -3  10       13.37       17.97      2.03 o 
  -6  -2  10        0.02        1.63      1.24 o 
  -5  -2  10       15.21       14.75      2.00 o 
  -4  -2  10        0.94        0.75      1.25 o 
  -3  -2  10        0.20        0.25      1.25 o 
  -2  -2  10       36.29       36.95      1.67 o 
  -1  -2  10       20.73       21.48      1.50 o 
   0  -2  10        1.90        2.25      1.25 o 
   1  -2  10       25.53       17.51      2.00 o 
   2  -2  10      191.08      194.32      6.50 o 
   3  -2  10       11.50       15.76      2.50 o 
   4  -2  10       22.62       16.76      2.50 o 
   5  -2  10      102.51      107.54      5.25 o 
   6  -2  10       10.15       10.75      2.50 o 
   7  -2  10        1.79        1.25      1.24 o 
  -6  -1  10       10.52       13.00      2.25 o 
  -5  -1  10        0.06        0.50      1.50 o 
  -4  -1  10        1.27        3.50      1.50 o 
  -3  -1  10        3.79        6.00      1.50 o 
  -2  -1  10      341.90      349.82      6.16 o 
  -1  -1  10      376.07      368.87      9.75 o 
   0  -1  10       55.63       53.27      3.00 o 
   1  -1  10        1.48        0.25      1.00 o 
   2  -1  10       55.58       52.02      3.25 o 
   3  -1  10      123.02      116.54      5.25 o 
   4  -1  10      373.92      358.12     10.25 o 
   5  -1  10       21.45       19.26      2.75 o 
   6  -1  10        0.86        1.39      1.14 o 
   7  -1  10        1.32        1.83      1.32 o 
  -6   0  10       28.50       25.01      2.75 o 
  -5   0  10        2.42        2.25      1.75 o 
  -4   0  10        4.86        5.00      1.50 o 
  -3   0  10        0.05        0.00      1.00 o 
  -2   0  10        0.09       -0.90      0.60 o 
  -1   0  10       18.79       16.57      1.32 o 
   0   0  10        4.26        4.25      1.25 o 
   1   0  10      125.54      115.29      4.25 o 
   2   0  10        0.21        0.25      1.00 o 
   3   0  10      154.25      154.05      5.50 o 
   4   0  10      385.24      414.39     11.25 o 
   5   0  10       51.33       55.77      4.00 o 
   6   0  10       29.13       30.01      2.38 o 
   7   0  10       14.45       12.02      1.77 o 
  -6   1  10        0.17        3.75      2.00 o 
  -5   1  10       31.01       27.76      2.75 o 
  -4   1  10        0.30        0.75      1.50 o 
  -3   1  10        1.07        2.75      1.25 o 
  -2   1  10        8.26        9.25      1.25 o 
  -1   1  10       70.64       68.68      2.16 o 
   0   1  10      228.78      244.83      6.75 o 
   1   1  10       80.49       75.78      3.50 o 
   2   1  10       21.51       19.26      2.00 o 
   3   1  10        8.24        7.50      1.75 o 
   4   1  10      100.43       97.03      4.50 o 
   5   1  10       96.68      101.53      4.75 o 
   6   1  10       78.38       84.73      3.88 o 
   7   1  10       12.72       14.14      1.95 o 
  -6   2  10       30.80       37.26      3.25 o 
  -5   2  10       18.49       18.51      2.50 o 
  -4   2  10       13.00       16.76      2.25 o 
  -3   2  10       85.79       88.28      4.00 o 
  -2   2  10       69.93       73.72      2.25 o 
  -1   2  10        6.41        7.00      0.96 o 
   0   2  10        3.98        3.75      1.25 o 
   1   2  10       65.83       61.52      3.00 o 
   2   2  10      107.90      116.79      4.50 o 
   3   2  10       14.76       13.50      2.00 o 
   4   2  10        1.18       -1.00      1.00 o 
   5   2  10        6.69        2.25      1.50 o 
   6   2  10       52.80       55.11      2.91 o 
   7   2  10       62.04       63.11      2.99 o 
  -6   3  10        2.04        0.50      1.75 o 
  -5   3  10        5.08        5.50      1.75 o 
  -4   3  10       31.61       34.01      3.00 o 
  -3   3  10      167.98      172.06      5.75 o 
  -2   3  10       22.68       23.01      1.25 o 
  -1   3  10        1.84        1.44      0.78 o 
   0   3  10        2.54        1.25      1.00 o 
   1   3  10      510.51      527.93     12.00 o 
   2   3  10        1.21       -0.25      1.00 o 
   3   3  10       48.62       45.27      3.00 o 
   4   3  10       53.51       47.77      3.25 o 
   5   3  10       61.33       54.77      3.50 o 
   6   3  10        0.04       -2.25      1.50 o 
   7   3  10        6.72        6.56      1.56 o 
   8   3  10        1.42        2.90      1.50 o 
  -6   4  10       15.34       11.25      2.25 o 
  -5   4  10       27.72       24.76      2.75 o 
  -4   4  10        0.47        0.50      1.25 o 
  -3   4  10        6.43        9.25      1.75 o 
  -2   4  10      305.37      303.83      5.47 o 
  -1   4  10      283.74      275.94      5.16 o 
   0   4  10      222.79      231.83      6.00 o 
   1   4  10      163.65      170.06      5.25 o 
   2   4  10        5.78        5.25      1.25 o 
   3   4  10       27.82       28.76      2.50 o 
   4   4  10       13.45       15.01      2.00 o 
   5   4  10       96.96       88.53      4.25 o 
   6   4  10       70.11       63.52      4.00 o 
   7   4  10        7.33        7.79      2.00 o 
   8   4  10        0.03       -0.20      1.32 o 
  -6   5  10        7.65        6.75      2.00 o 
  -5   5  10       17.09       16.51      2.25 o 
  -4   5  10       15.33       16.51      2.25 o 
  -3   5  10      132.86      124.29      5.00 o 
  -2   5  10        0.70       -0.04      0.63 o 
  -1   5  10        0.00        1.22      0.78 o 
   0   5  10      183.47      189.06      5.25 o 
   1   5  10       56.20       57.52      2.75 o 
   2   5  10       49.03       45.02      2.75 o 
   3   5  10       36.51       41.76      2.75 o 
   4   5  10        5.79        4.75      1.25 o 
   5   5  10       18.30       15.01      2.25 o 
   6   5  10       88.33       83.53      4.50 o 
   7   5  10        9.38       12.50      2.25 o 
   8   5  10       14.17       16.29      1.98 o 
  -5   6  10        0.56        0.50      1.75 o 
  -4   6  10       12.47        6.75      1.75 o 
  -3   6  10       33.07       26.01      2.75 o 
  -2   6  10      230.07      246.56      4.75 o 
  -1   6  10      343.42      344.54      6.19 o 
   0   6  10       62.25       56.37      2.10 o 
   1   6  10      109.06      114.79      4.00 o 
   2   6  10       51.30       54.52      2.75 o 
   3   6  10        6.06        5.50      1.50 o 
   4   6  10       34.72       32.76      2.50 o 
   5   6  10        0.04       -1.25      1.25 o 
   6   6  10       10.30        4.75      1.75 o 
   7   6  10        4.71        4.75      1.75 o 
  -5   7  10       18.96       16.76      2.50 o 
  -4   7  10       32.46       33.01      3.00 o 
  -3   7  10        3.20        3.25      1.50 o 
  -2   7  10       23.94       26.63      1.43 o 
  -1   7  10      322.12      318.90      5.87 o 
   0   7  10      250.51      256.08      5.09 o 
   1   7  10      478.02      479.66     11.00 o 
   2   7  10        1.25        0.50      1.00 o 
   3   7  10        3.92        4.75      1.25 o 
   4   7  10        0.25        0.50      1.00 o 
   5   7  10        4.84        4.75      1.50 o 
   6   7  10       33.70       38.26      3.00 o 
   7   7  10        7.56        3.50      1.75 o 
  -5   8  10        5.61        2.25      1.75 o 
  -4   8  10        2.35       -0.25      1.25 o 
  -3   8  10        0.36       -0.25      1.25 o 
  -2   8  10       10.67        9.50      2.00 o 
  -1   8  10        2.85        2.90      0.83 o 
   0   8  10      179.57      184.86      4.13 o 
   1   8  10      636.71      670.98     14.75 o 
   2   8  10      191.87      213.32      6.25 o 
   3   8  10       29.84       35.26      2.75 o 
   4   8  10        0.04       -1.25      1.25 o 
   5   8  10       11.15       11.50      1.75 o 
   6   8  10        0.04       -1.50      1.00 o 
   7   8  10        2.37        2.50      1.50 o 
  -4   9  10        0.34        0.75      1.50 o 
  -3   9  10        0.38        0.25      1.50 o 
  -2   9  10       20.64       24.23      2.63 o 
  -1   9  10       30.60       32.03      2.00 o 
   0   9  10      123.49      114.77      3.06 o 
   1   9  10        2.08        4.36      0.96 o 
   2   9  10       67.07       69.52      3.50 o 
   3   9  10      373.32      379.88      9.75 o 
   4   9  10       84.84       82.03      3.75 o 
   5   9  10        1.96        0.00      1.25 o 
   6   9  10        0.07        0.50      1.25 o 
   7   9  10        0.00       -0.75      1.50 o 
  -4  10  10        0.39        0.00      1.50 o 
  -3  10  10        4.51        6.00      1.75 o 
  -2  10  10        5.39        6.25      1.75 o 
  -1  10  10        3.80        3.55      0.96 o 
   0  10  10        3.22        1.46      0.96 o 
   1  10  10      116.36      114.03      3.17 o 
   2  10  10        0.78        2.50      1.50 o 
   3  10  10       24.94       26.01      2.50 o 
   4  10  10       53.89       58.77      3.50 o 
   5  10  10       23.92       20.01      2.50 o 
   6  10  10        0.19       -1.25      1.50 o 
   7  10  10        7.98       12.75      2.25 o 
  -3  11  10        1.22       -1.25      1.50 o 
  -2  11  10        3.58        4.69      1.02 o 
  -1  11  10        0.25        0.63      0.88 o 
   0  11  10       40.66       38.72      1.92 o 
   1  11  10       33.21       33.81      2.03 o 
   2  11  10       87.03       94.03      4.25 o 
   3  11  10      187.03      193.32      6.25 o 
   4  11  10        1.23        2.25      1.50 o 
   5  11  10        0.26        0.50      1.50 o 
   6  11  10        8.61        8.50      2.00 o 
  -2  12  10        1.32        1.77      0.96 o 
  -1  12  10        0.00       -0.50      0.88 o 
   0  12  10       11.78       12.42      1.88 o 
   1  12  10        7.69        8.87      1.32 o 
   2  12  10       15.68       16.53      2.63 o 
   3  12  10       26.85       28.51      2.75 o 
   4  12  10        7.50        8.75      1.75 o 
   5  12  10       29.62       33.76      2.75 o 
   6  12  10        3.19        3.25      1.75 o 
  -1  13  10        2.79        2.25      1.06 o 
   0  13  10        5.97        5.00      1.14 o 
   1  13  10       17.74       19.72      1.67 o 
   2  13  10        8.75       10.50      1.75 o 
   3  13  10        3.12        4.50      1.75 o 
   4  13  10        7.22        7.25      2.00 o 
   5  13  10       41.99       38.76      3.25 o 
   0  14  10       15.37       17.51      2.25 o 
   1  14  10       19.44       15.51      2.25 o 
   2  14  10        1.26       -0.25      1.50 o 
   3  14  10       17.35       14.25      2.25 o 
   4  14  10        2.65        0.75      1.50 o 
  -2  -8  11        0.71       -1.00      1.75 o 
  -1  -8  11        2.08        2.25      1.75 o 
   0  -8  11        0.24       -0.50      1.50 o 
   1  -8  11        0.06        1.00      1.50 o 
   2  -8  11        0.88       -0.25      1.75 o 
  -3  -7  11        0.70        0.25      1.75 o 
  -2  -7  11        0.11       -1.25      1.50 o 
  -1  -7  11        9.17        8.73      1.50 o 
   0  -7  11       34.00       41.30      2.30 o 
   1  -7  11        5.47        4.00      1.75 o 
   2  -7  11        0.73        2.50      1.75 o 
   3  -7  11        0.12       -1.75      1.50 o 
  -4  -6  11        0.23       -2.63      1.75 o 
  -3  -6  11        4.09        6.50      2.25 o 
  -2  -6  11        1.70       -0.25      1.50 o 
  -1  -6  11       46.81       48.15      2.48 o 
   0  -6  11        7.02        7.04      1.32 o 
   1  -6  11       14.16       16.76      2.50 o 
   2  -6  11       10.47        8.00      2.00 o 
   3  -6  11        4.17        2.25      1.75 o 
   4  -6  11        0.15       -0.25      1.75 o 
  -4  -5  11       21.86       19.51      3.00 o 
  -3  -5  11        7.30        6.25      2.00 o 
  -2  -5  11       24.29       19.51      2.75 o 
  -1  -5  11       14.66       13.33      1.59 o 
   0  -5  11        0.69        0.13      0.88 o 
   1  -5  11      161.82      164.88      4.13 o 
   2  -5  11        0.21       -0.25      1.50 o 
   3  -5  11        4.53        4.50      2.00 o 
   4  -5  11        1.41        0.00      1.50 o 
   5  -5  11        5.75        6.50      2.25 o 
  -5  -4  11        0.03        3.00      2.00 o 
  -4  -4  11       21.84       21.76      3.00 o 
  -3  -4  11        4.57        3.36      1.20 o 
  -2  -4  11       12.28        9.65      1.38 o 
  -1  -4  11        4.62        4.24      0.91 o 
   0  -4  11        4.77        5.36      1.14 o 
   1  -4  11        3.88        3.13      1.13 o 
   2  -4  11      104.63      110.04      5.25 o 
   3  -4  11       10.84       12.00      2.25 o 
   4  -4  11        0.02       -1.50      1.25 o 
   5  -4  11        7.31        3.75      2.00 o 
  -5  -3  11       11.72       10.86      1.62 o 
  -4  -3  11       16.53       17.08      1.80 o 
  -3  -3  11       46.60       46.02      3.00 o 
  -2  -3  11       48.62       53.27      3.25 o 
  -1  -3  11      132.47      124.47      3.36 o 
   0  -3  11      132.05      129.29      5.00 o 
   1  -3  11      107.65      120.69      3.88 o 
   2  -3  11        0.42       -0.25      1.50 o 
   3  -3  11       16.37       14.50      2.50 o 
   4  -3  11       17.51       13.75      2.50 o 
   5  -3  11        8.35       10.75      2.50 o 
  -5  -2  11       10.06        9.25      2.00 o 
  -4  -2  11       10.15        9.25      1.75 o 
  -3  -2  11       21.43       23.51      2.25 o 
  -2  -2  11      148.45      155.05      5.50 o 
  -1  -2  11       11.86        8.44      1.25 o 
   0  -2  11        0.21        0.00      1.00 o 
   1  -2  11       81.82       80.53      4.00 o 
   2  -2  11      114.44      113.04      5.00 o 
   3  -2  11      392.53      388.88     11.00 o 
   4  -2  11        6.88        8.50      2.00 o 
   6  -2  11        2.32       -2.25      1.50 o 
  -5  -1  11        7.23        6.25      1.75 o 
  -4  -1  11       20.41       20.01      2.25 o 
  -3  -1  11       34.09       29.51      2.50 o 
  -2  -1  11       21.56       20.76      2.25 o 
  -1  -1  11       35.74       30.87      1.74 o 
   1  -1  11       43.98       37.26      2.75 o 
   2  -1  11        9.69        7.50      1.75 o 
   5  -1  11       14.69        6.00      2.00 o 
   6  -1  11        0.56       -0.75      1.50 o 
  -5   0  11        1.05        3.00      1.75 o 
  -4   0  11        8.69        8.25      1.75 o 
  -3   0  11       14.86       14.25      2.00 o 
  -2   0  11       15.63       17.26      2.00 o 
  -1   0  11       43.57       43.70      2.03 o 
   0   0  11      246.18      253.84      7.00 o 
   1   0  11      194.96      206.32      6.25 o 
   2   0  11      246.70      243.83      7.50 o 
   3   0  11       66.37       65.27      3.75 o 
   4   0  11       70.48       74.28      4.25 o 
   5   0  11      148.17      163.05      6.50 o 
   6   0  11        7.37        6.50      2.00 o 
   7   0  11        0.36       -0.27      1.14 o 
  -5   1  11       58.11       66.77      3.75 o 
  -4   1  11       43.19       44.01      3.00 o 
  -3   1  11        1.05        3.00      1.50 o 
  -2   1  11       10.86        9.25      1.75 o 
  -1   1  11        8.22        7.42      2.75 o 
   0   1  11      105.65      101.28      4.00 o 
   1   1  11      187.24      184.81      6.00 o 
   2   1  11       45.50       55.52      3.50 o 
   3   1  11        2.47        2.25      1.50 o 
   4   1  11        3.78       -0.75      1.50 o 
   5   1  11       16.42       15.26      2.75 o 
   6   1  11        0.16        1.00      1.75 o 
   7   1  11        0.52       -1.13      1.24 o 
  -5   2  11        2.96        0.75      1.75 o 
  -4   2  11      119.50      112.54      4.75 o 
  -3   2  11      265.50      263.84      8.00 o 
  -2   2  11        4.01        4.00      1.50 o 
  -1   2  11       12.67       14.69      1.75 o 
   0   2  11        1.46       -0.75      1.00 o 
   1   2  11        7.05        2.75      1.25 o 
   2   2  11       35.39       32.26      2.75 o 
   3   2  11      126.78      128.54      5.00 o 
   4   2  11       41.82       46.27      3.50 o 
   5   2  11       15.09        7.50      2.00 o 
   6   2  11       15.78       13.00      2.50 o 
   7   2  11        1.41        1.75      1.75 o 
  -5   3  11      115.48      104.79      4.75 o 
  -4   3  11      139.23      134.05      5.50 o 
  -3   3  11      205.33      209.57      7.00 o 
  -2   3  11        0.43        0.50      1.50 o 
  -1   3  11      159.13      153.15      3.54 o 
   0   3  11       14.22       13.50      1.75 o 
   1   3  11       20.50       24.26      2.25 o 
   2   3  11       23.65       17.01      2.00 o 
   3   3  11       65.31       72.52      3.75 o 
   4   3  11       81.32       76.03      4.00 o 
   5   3  11       40.26       45.52      3.50 o 
   6   3  11       12.20       12.00      2.50 o 
   7   3  11        3.16        2.75      1.75 o 
  -5   4  11       58.80       59.27      3.75 o 
  -4   4  11        4.57        8.25      2.00 o 
  -3   4  11       39.84       35.01      3.00 o 
  -2   4  11        0.09        0.00      1.50 o 
  -1   4  11      118.73      126.59      3.12 o 
   0   4  11      218.38      214.57      6.00 o 
   1   4  11        9.25       13.25      1.75 o 
   2   4  11       21.15       21.76      2.25 o 
   3   4  11       76.39       73.02      3.75 o 
   4   4  11       20.67       18.26      2.50 o 
   5   4  11       36.30       31.51      3.00 o 
   6   4  11        2.15       -1.50      1.50 o 
   7   4  11        9.86        8.50      2.25 o 
  -5   5  11       40.54       37.51      3.25 o 
  -4   5  11        1.21        0.25      1.50 o 
  -3   5  11       13.56       16.76      2.25 o 
  -2   5  11       17.31       22.76      2.50 o 
  -1   5  11      100.43      103.46      2.82 o 
   0   5  11       15.61       17.51      1.75 o 
   1   5  11       37.21       39.76      2.50 o 
   2   5  11       15.11       14.00      1.75 o 
   3   5  11       40.04       38.01      2.75 o 
   4   5  11       17.96       13.25      2.00 o 
   5   5  11       11.11       13.00      2.25 o 
   6   5  11       48.57       49.77      3.75 o 
   7   5  11        9.41       10.75      2.25 o 
  -5   6  11       21.25       18.01      2.50 o 
  -4   6  11        0.65        1.00      1.50 o 
  -3   6  11        6.49        4.50      1.50 o 
  -2   6  11      175.00      185.31      6.50 o 
  -1   6  11      333.40      312.11      6.00 o 
   0   6  11       24.97       28.02      1.62 o 
   1   6  11      111.73      123.54      4.25 o 
   2   6  11       27.91       27.76      2.25 o 
   3   6  11       29.15       26.76      2.50 o 
   4   6  11       12.11        9.25      1.75 o 
   5   6  11        0.61        0.50      1.25 o 
   6   6  11       10.57       12.00      2.25 o 
   7   6  11        2.43        2.25      1.75 o 
  -5   7  11        1.83        2.50      1.75 o 
  -4   7  11        1.34        2.25      1.75 o 
  -3   7  11       12.59       10.00      1.75 o 
  -2   7  11        0.39        0.75      1.25 o 
  -1   7  11       43.81       34.26      3.00 o 
   0   7  11      158.89      157.92      3.77 o 
   1   7  11      260.61      249.08      6.75 o 
   2   7  11       30.63       32.26      2.25 o 
   3   7  11       22.44       18.01      2.00 o 
   4   7  11        2.99        1.75      1.50 o 
   5   7  11       50.22       55.02      3.50 o 
   6   7  11        0.06       -0.75      1.25 o 
   7   7  11        0.11        1.00      1.50 o 
  -4   8  11        3.48        0.75      1.75 o 
  -3   8  11        6.38        5.25      1.50 o 
  -2   8  11       10.71        9.50      2.00 o 
  -1   8  11        1.86        2.21      0.96 o 
   0   8  11        2.49        2.77      0.96 o 
   1   8  11       20.73       20.51      2.25 o 
   2   8  11       34.21       38.01      2.75 o 
   3   8  11        7.08        4.50      1.50 o 
   4   8  11       14.74       13.50      2.00 o 
   5   8  11        5.20        4.50      1.75 o 
   6   8  11        0.25       -1.88      1.25 o 
   7   8  11        0.04       -1.25      1.50 o 
  -4   9  11        6.04        3.50      1.75 o 
  -3   9  11        3.72        2.50      1.75 o 
  -2   9  11        1.13        0.75      1.25 o 
  -1   9  11        7.08        5.77      1.14 o 
   0   9  11       40.30       48.28      2.88 o 
   1   9  11       82.67       73.88      2.63 o 
   2   9  11       16.14       18.76      2.25 o 
   3   9  11        6.03        6.50      1.75 o 
   4   9  11       12.45       11.00      1.75 o 
   5   9  11        4.64        5.25      1.50 o 
   6   9  11        6.20        7.25      1.75 o 
   7   9  11        0.33        1.50      1.50 o 
  -3  10  11        9.74        8.50      2.00 o 
  -2  10  11        1.10       -0.25      1.50 o 
  -1  10  11        3.96        3.25      1.25 o 
   0  10  11       31.81       34.86      2.00 o 
   1  10  11       37.42       35.99      2.03 o 
   2  10  11      293.46      312.11      8.50 o 
   3  10  11      285.27      314.61      8.75 o 
   4  10  11      120.16      121.04      5.00 o 
   5  10  11        6.45        6.25      1.75 o 
   6  10  11        0.01       -1.25      1.25 o 
  -3  11  11        1.56        0.25      1.50 o 
  -2  11  11        0.73        1.00      1.50 o 
  -1  11  11        0.82        1.55      0.96 o 
   0  11  11       15.51       16.77      1.56 o 
   1  11  11       42.96       40.72      2.50 o 
   2  11  11       57.81       60.77      3.25 o 
   3  11  11       85.08       82.53      4.00 o 
   4  11  11       20.22       18.01      2.50 o 
   5  11  11       14.60       14.50      2.25 o 
   6  11  11       22.93       26.76      2.75 o 
  -2  12  11        0.12       -0.25      1.50 o 
  -1  12  11        5.88        6.47      1.14 o 
   0  12  11        2.37        2.00      1.06 o 
   1  12  11        5.52        3.96      1.14 o 
   2  12  11       18.31       19.39      2.13 o 
   3  12  11        8.23        8.25      2.00 o 
   4  12  11       11.47       12.00      2.25 o 
   5  12  11       75.86       79.28      4.25 o 
  -1  13  11        7.18        5.72      1.24 o 
   0  13  11        1.50        0.13      1.06 o 
   1  13  11        3.71        3.48      1.14 o 
   2  13  11       18.10       24.19      3.50 o 
   3  13  11       20.02       20.51      2.50 o 
   4  13  11       11.26       12.75      2.25 o 
   1  14  11        2.00        0.50      1.50 o 
   2  14  11        1.90        0.25      1.50 o 
   3  14  11        0.62       -1.50      1.50 o 
  -2  -7  12       13.98       17.26      2.75 o 
  -1  -7  12        3.51        4.00      1.24 o 
   0  -7  12        3.06        5.00      1.75 o 
   1  -7  12        0.41       -0.25      1.50 o 
   2  -7  12        0.54        3.00      2.00 o 
  -3  -6  12        8.88        9.00      2.50 o 
  -2  -6  12        1.64        2.25      1.75 o 
  -1  -6  12        1.24        2.00      1.06 o 
   0  -6  12        0.83        1.23      1.14 o 
   1  -6  12        2.50        2.00      1.75 o 
   2  -6  12       14.25       15.01      2.50 o 
   3  -6  12        0.54        2.00      1.75 o 
  -3  -5  12        0.01       -0.25      1.75 o 
  -2  -5  12        3.55        4.00      2.00 o 
  -1  -5  12        0.58       -0.59      0.96 o 
   0  -5  12       21.60       17.76      1.77 o 
   1  -5  12       13.51       13.00      2.25 o 
   2  -5  12        4.05        8.00      2.25 o 
   3  -5  12        0.88        2.00      1.75 o 
   4  -5  12        1.26        1.00      1.75 o 
  -4  -4  12       25.17       25.51      3.50 o 
  -3  -4  12        3.99        1.00      1.75 o 
  -2  -4  12       16.52       16.60      1.62 o 
  -1  -4  12       31.83       32.07      1.67 o 
   0  -4  12        6.52        5.93      1.25 o 
   1  -4  12        2.74       -0.14      0.96 o 
   2  -4  12        0.06       -0.50      1.50 o 
   3  -4  12        4.79        3.00      1.75 o 
   4  -4  12       16.89       19.26      2.75 o 
   5  -4  12        0.11        1.25      1.75 o 
  -4  -3  12        6.83        6.00      1.38 o 
  -3  -3  12       11.60       10.25      2.00 o 
  -2  -3  12       24.97       25.51      2.50 o 
  -1  -3  12       12.82       17.88      1.59 o 
   0  -3  12        4.85        5.00      1.50 o 
   1  -3  12       19.82       21.66      1.74 o 
   2  -3  12       12.11        9.50      2.25 o 
   3  -3  12        1.54        0.75      1.50 o 
   4  -3  12        1.55        0.00      1.50 o 
   5  -3  12        0.67       -2.25      1.50 o 
  -5  -2  12        0.29        0.00      1.50 o 
  -4  -2  12       15.10       12.00      2.00 o 
  -3  -2  12        3.47        4.00      1.50 o 
  -2  -2  12        0.51        1.50      1.50 o 
  -1  -2  12        0.96       -0.25      1.50 o 
   0  -2  12        4.44        2.00      1.50 o 
   1  -2  12      120.08      126.29      5.25 o 
   2  -2  12       54.95       50.77      3.75 o 
   3  -2  12        9.46        8.75      2.00 o 
   4  -2  12       10.77        8.50      2.25 o 
   6  -2  12        1.76        6.25      2.25 o 
  -5  -1  12        0.64        1.00      1.50 o 
  -4  -1  12       11.98       13.50      2.25 o 
  -3  -1  12       15.00       14.25      2.00 o 
  -2  -1  12        8.81        6.00      1.75 o 
  -1  -1  12       67.12       64.74      2.46 o 
   0  -1  12      250.05      251.58      7.25 o 
   1  -1  12       35.61       34.51      2.75 o 
   3  -1  12        4.29        4.00      1.75 o 
   4  -1  12       12.20       11.00      2.25 o 
   5  -1  12        7.01        7.75      2.00 o 
   6  -1  12        0.04       -0.50      1.50 o 
  -5   0  12       31.33       25.51      2.75 o 
  -4   0  12       46.57       51.77      3.25 o 
  -3   0  12       34.36       34.51      3.00 o 
  -2   0  12       45.38       39.26      3.00 o 
  -1   0  12       25.70       24.22      1.67 o 
   0   0  12       12.56       11.75      2.00 o 
   1   0  12       10.10        7.50      1.75 o 
   2   0  12       99.16      102.78      4.75 o 
   3   0  12       30.16       26.01      3.00 o 
   4   0  12        6.17        3.25      1.75 o 
   5   0  12        0.07        0.75      1.50 o 
   6   0  12        0.14       -1.25      1.75 o 
  -5   1  12       55.34       48.52      3.50 o 
  -4   1  12        3.95        3.75      1.50 o 
  -3   1  12       12.90       14.25      2.25 o 
  -2   1  12       24.37       29.51      2.75 o 
  -1   1  12       19.51       15.01      2.50 o 
   0   1  12        0.07       -1.50      1.00 o 
   1   1  12        5.93        7.50      1.75 o 
   2   1  12      422.17      441.90     11.50 o 
   3   1  12      344.62      361.87     10.25 o 
   4   1  12       46.13       43.51      3.50 o 
   5   1  12        0.00       -1.50      1.50 o 
   6   1  12        0.83        0.75      1.75 o 
  -5   2  12        6.07        6.50      2.00 o 
  -4   2  12        0.56        1.75      1.75 o 
  -3   2  12       66.45       65.77      3.75 o 
  -2   2  12        3.50        4.00      1.75 o 
  -1   2  12        0.02       -1.17      0.78 o 
   0   2  12        4.93        6.25      1.50 o 
   1   2  12        3.12        2.75      1.25 o 
   2   2  12       41.64       37.26      3.25 o 
   3   2  12       36.67       32.76      3.25 o 
   4   2  12       19.53       18.76      2.75 o 
   5   2  12        1.84        1.75      1.75 o 
   6   2  12        9.88        9.50      2.25 o 
   7   2  12        0.85        5.25      2.25 o 
  -5   3  12       13.36       12.00      2.25 o 
  -4   3  12       38.61       35.76      3.25 o 
  -3   3  12        9.40        9.50      2.00 o 
  -2   3  12        2.79        3.25      1.75 o 
  -1   3  12       24.47       22.42      1.62 o 
   0   3  12       17.21       12.50      1.75 o 
   1   3  12       25.58       24.76      2.25 o 
   2   3  12        1.47       -0.50      1.25 o 
   3   3  12       39.67       43.26      3.50 o 
   4   3  12       20.75       19.76      2.50 o 
   5   3  12        0.00        1.00      1.75 o 
   6   3  12       17.90       19.26      2.75 o 
   7   3  12        0.12        2.25      2.00 o 
  -5   4  12        6.57        6.25      2.00 o 
  -4   4  12       18.00       12.00      2.25 o 
  -3   4  12      114.80      114.79      5.00 o 
  -2   4  12        9.06        7.00      1.75 o 
  -1   4  12       34.73       34.35      1.85 o 
   0   4  12        1.19        0.75      1.00 o 
   1   4  12        0.97       -1.50      1.00 o 
   2   4  12        0.54       -1.50      1.00 o 
   3   4  12        3.25       -0.75      1.25 o 
   4   4  12       62.77       60.52      4.00 o 
   5   4  12      109.23      113.04      5.25 o 
   6   4  12       41.16       41.26      3.50 o 
   7   4  12        0.67        1.00      1.75 o 
  -5   5  12        0.81        0.00      1.75 o 
  -4   5  12       27.53       23.76      2.75 o 
  -3   5  12        3.00        5.50      1.75 o 
  -2   5  12       11.25       10.75      2.25 o 
  -1   5  12      189.41      156.34      3.73 o 
   0   5  12        0.41        0.00      0.83 o 
   1   5  12        7.80        7.25      1.50 o 
   2   5  12       18.48       19.51      2.25 o 
   3   5  12        1.87        1.50      1.25 o 
   4   5  12       17.31       13.50      2.25 o 
   5   5  12       21.10       19.76      2.75 o 
   6   5  12        2.16        2.00      1.75 o 
   7   5  12        4.76        2.75      2.00 o 
  -4   6  12       22.08       22.26      2.75 o 
  -3   6  12        0.43       -1.75      1.25 o 
  -2   6  12       24.51       22.01      2.50 o 
  -1   6  12       10.25       16.87      2.38 o 
   0   6  12       14.29       10.41      1.20 o 
   1   6  12       17.73       16.01      2.00 o 
   2   6  12       23.38       19.01      2.00 o 
   3   6  12        3.84        3.00      1.50 o 
   4   6  12        4.98        0.75      1.50 o 
   5   6  12        1.32        1.00      1.50 o 
   6   6  12        0.03        0.25      1.50 o 
   7   6  12        3.66        3.75      2.00 o 
  -4   7  12        2.56        2.25      1.75 o 
  -3   7  12        8.85        6.25      1.75 o 
  -2   7  12        2.39        4.25      1.50 o 
  -1   7  12       40.88       45.97      3.00 o 
   0   7  12       15.27       12.99      1.32 o 
   1   7  12       77.96       70.77      3.25 o 
   2   7  12       68.08       64.52      3.25 o 
   3   7  12        8.84        8.00      1.75 o 
   4   7  12       21.75       21.26      2.50 o 
   5   7  12        0.19        0.75      1.50 o 
   6   7  12        6.36        3.50      1.75 o 
   7   7  12       11.85       13.50      2.50 o 
  -4   8  12        6.22        7.75      2.25 o 
  -3   8  12       20.88       19.51      2.50 o 
  -2   8  12        7.06        6.50      2.00 o 
  -1   8  12       12.54       11.25      1.25 o 
   0   8  12        0.03        0.14      0.96 o 
   1   8  12      270.89      273.34      7.50 o 
   2   8  12       40.74       43.01      3.00 o 
   3   8  12       27.79       25.51      2.50 o 
   4   8  12       44.25       39.76      3.00 o 
   5   8  12        2.64        3.00      1.75 o 
   6   8  12        1.07        0.50      1.50 o 
  -3   9  12        1.93       -0.75      1.50 o 
  -2   9  12        1.28        2.00      1.50 o 
  -1   9  12        0.76       -0.33      0.78 o 
   0   9  12       36.70       37.29      1.92 o 
   1   9  12       59.48       67.51      6.88 o 
   2   9  12      181.74      192.82      6.25 o 
   3   9  12       11.01       10.25      2.00 o 
   4   9  12        0.42       -0.50      1.50 o 
   5   9  12        4.96        1.75      1.50 o 
   6   9  12        0.05       -1.88      1.25 o 
  -3  10  12        0.83       -2.25      1.50 o 
  -2  10  12        0.21       -0.25      1.50 o 
  -1  10  12        2.47        3.04      1.25 o 
   0  10  12       34.60       32.60      1.98 o 
   1  10  12        3.98        6.25      1.32 o 
   2  10  12      153.73      159.80      5.75 o 
   3  10  12       71.18       75.28      4.00 o 
   4  10  12       77.54       80.28      4.25 o 
   5  10  12        0.14       -1.75      1.50 o 
   6  10  12        0.44       -0.25      1.50 o 
  -2  11  12        4.45        7.25      2.00 o 
  -1  11  12       23.47       31.78      1.98 o 
   0  11  12        0.86        0.80      0.96 o 
   1  11  12        2.76        2.75      1.24 o 
   2  11  12      102.36       91.03      4.00 o 
   3  11  12       26.30       22.76      2.50 o 
   4  11  12        0.58        2.25      1.75 o 
   5  11  12       55.64       50.52      3.50 o 
  -1  12  12        1.06       -0.50      1.06 o 
   0  12  12        1.38        1.13      1.06 o 
   1  12  12       21.35       20.82      1.85 o 
   2  12  12       45.36       47.50      5.63 o 
   3  12  12       20.39       17.76      2.25 o 
   4  12  12        6.76        7.75      2.00 o 
   5  12  12        4.12        3.25      1.75 o 
   0  13  12        1.47        0.44      1.14 o 
   1  13  12       13.86       15.09      1.67 o 
   2  13  12        0.00        0.25      0.96 o 
   3  13  12        0.09        0.25      1.50 o 
  -1  -6  13        1.07        0.75      1.75 o 
   0  -6  13        9.06        9.00      2.25 o 
   1  -6  13        0.04       -2.00      1.50 o 
   2  -6  13        1.63        3.50      1.75 o 
  -2  -5  13        3.13        3.00      2.00 o 
  -1  -5  13        0.00       -1.88      1.25 o 
   0  -5  13        1.49        2.12      1.14 o 
   1  -5  13        6.42        6.50      2.00 o 
   2  -5  13        8.19        6.00      2.00 o 
   3  -5  13        0.64       -2.25      1.50 o 
  -3  -4  13       13.04       10.50      2.50 o 
  -2  -4  13        0.32        2.50      1.75 o 
  -1  -4  13        1.18        3.00      1.75 o 
   0  -4  13        1.99        3.29      1.14 o 
   1  -4  13        0.02       -0.75      1.50 o 
   2  -4  13        1.82        0.25      1.75 o 
   3  -4  13        2.22        1.50      1.75 o 
   4  -4  13        4.99        5.25      2.25 o 
  -3  -3  13       33.65       34.97      5.50 o 
  -2  -3  13       20.73       20.76      2.50 o 
  -1  -3  13        0.10        1.50      1.50 o 
   0  -3  13       14.64       15.04      1.59 o 
   1  -3  13        0.40        1.88      2.13 o 
   2  -3  13        0.29        0.75      1.50 o 
   3  -3  13        5.33        7.25      2.00 o 
   4  -3  13        2.24        2.00      2.00 o 
  -4  -2  13        0.77       -0.50      1.50 o 
  -3  -2  13       38.06       37.51      3.00 o 
  -2  -2  13       47.74       44.26      3.25 o 
  -1  -2  13       40.73       49.27      2.28 o 
   5  -2  13        6.17        6.25      2.00 o 
  -4  -1  13        6.72        6.25      1.75 o 
  -3  -1  13        0.69        0.00      1.50 o 
  -2  -1  13        5.48        5.50      1.75 o 
  -1  -1  13        7.94        6.74      1.24 o 
   0  -1  13        5.79        5.00      1.50 o 
   1  -1  13       45.51       54.27      3.75 o 
   2  -1  13       27.28       23.76      2.75 o 
   3  -1  13       51.15       45.52      3.50 o 
   4  -1  13        0.80       -1.75      1.25 o 
   5  -1  13        0.49        1.75      1.75 o 
  -4   0  13        0.00       -2.25      1.50 o 
  -3   0  13        2.73        3.00      1.75 o 
  -2   0  13       20.44       21.76      2.50 o 
  -1   0  13       11.26       13.35      1.38 o 
   0   0  13        4.70        2.75      1.50 o 
   1   0  13       53.71       55.77      3.50 o 
   2   0  13       41.22       42.76      3.25 o 
   3   0  13       23.60       21.26      2.75 o 
   4   0  13        3.70        0.75      1.50 o 
   5   0  13       13.56       19.26      3.00 o 
   6   0  13        5.33        4.75      2.25 o 
  -4   1  13        5.76        4.50      1.75 o 
  -3   1  13        2.61        1.00      1.50 o 
  -2   1  13       17.38       14.50      2.25 o 
  -1   1  13       15.35       11.21      1.38 o 
   0   1  13      204.27      225.33      7.00 o 
   1   1  13        7.05       10.00      2.00 o 
   2   1  13       88.69       90.53      4.75 o 
   3   1  13      121.92      119.29      5.50 o 
   4   1  13        0.82        0.50      1.75 o 
   5   1  13        6.79        7.75      2.25 o 
   6   1  13        0.41        1.75      2.00 o 
  -4   2  13        1.67        1.50      1.50 o 
  -3   2  13       40.28       37.51      3.25 o 
  -2   2  13        4.67        3.75      1.75 o 
  -1   2  13        9.35        9.20      1.20 o 
   0   2  13        2.83        0.50      1.25 o 
   1   2  13       51.83       57.02      3.50 o 
   2   2  13       78.32       65.77      4.00 o 
   3   2  13       19.93       19.76      2.75 o 
   4   2  13        0.26        0.75      1.75 o 
   5   2  13       18.18       23.26      3.00 o 
   6   2  13        6.61        3.75      2.00 o 
  -4   3  13        0.57        0.00      1.75 o 
  -3   3  13       67.09       62.02      3.75 o 
  -2   3  13        0.48        0.75      1.50 o 
  -1   3  13       11.95       10.92      1.75 o 
   0   3  13        3.19        0.50      1.25 o 
   1   3  13        2.15       -1.00      1.25 o 
   2   3  13       36.81       25.51      2.75 o 
   3   3  13        5.39        6.25      2.00 o 
   4   3  13      118.24      126.29      5.75 o 
   5   3  13       41.08       44.26      3.75 o 
   6   3  13        0.07       -0.50      1.75 o 
  -4   4  13        0.53        2.25      1.75 o 
  -3   4  13        6.90        8.25      2.00 o 
  -2   4  13        0.01       -0.50      1.50 o 
  -1   4  13      108.10      101.96      3.88 o 
   0   4  13       12.51       11.17      2.50 o 
   1   4  13        1.49        0.00      1.25 o 
   2   4  13       19.44       10.25      2.00 o 
   3   4  13       52.19       46.52      3.25 o 
   4   4  13        3.14        0.25      1.75 o 
   5   4  13        1.58        2.25      1.75 o 
   6   4  13       13.00       10.25      2.50 o 
  -4   5  13        3.43        3.00      1.75 o 
  -3   5  13        4.64        6.25      2.00 o 
  -2   5  13        5.74        3.25      1.75 o 
  -1   5  13       68.35       63.64      4.38 o 
   0   5  13       92.74       94.36      2.94 o 
   1   5  13        6.62        4.75      1.50 o 
   2   5  13        0.57       -1.88      1.25 o 
   3   5  13        6.21        8.25      1.75 o 
   4   5  13      103.95      100.28      5.00 o 
   5   5  13       12.75       10.25      2.25 o 
   6   5  13        7.58        5.75      2.25 o 
  -4   6  13        1.09       -0.50      1.50 o 
  -3   6  13        3.59        2.50      1.75 o 
  -2   6  13       24.80       27.26      3.00 o 
  -1   6  13        0.04       -0.70      1.63 o 
   0   6  13        4.25        3.98      1.06 o 
   1   6  13       49.37       38.51      2.75 o 
   2   6  13        2.34        1.00      1.25 o 
   3   6  13        2.07        2.00      1.50 o 
   4   6  13       54.43       55.52      3.75 o 
   5   6  13       36.17       35.01      3.25 o 
   6   6  13       19.18       18.26      2.75 o 
  -3   7  13       11.99       16.26      2.50 o 
  -2   7  13       31.19       29.76      3.25 o 
  -1   7  13        4.82        4.78      1.02 o 
   0   7  13        5.95        1.98      0.96 o 
   1   7  13        4.84        0.75      1.25 o 
   2   7  13        1.47        1.25      1.25 o 
   3   7  13        1.77        2.00      1.50 o 
   4   7  13        9.71        5.75      2.00 o 
   5   7  13       14.96        8.50      2.25 o 
   6   7  13       31.49       37.76      3.25 o 
  -3   8  13       36.15       30.01      3.00 o 
  -2   8  13       19.84       16.51      2.50 o 
  -1   8  13       37.65       43.24      2.16 o 
   0   8  13       88.41       89.83      6.25 o 
   1   8  13       65.60       63.77      3.50 o 
   2   8  13        0.53        0.00      1.25 o 
   3   8  13       49.99       47.77      3.25 o 
   4   8  13        2.08       -1.00      1.50 o 
   5   8  13       14.44       11.25      2.25 o 
   6   8  13        0.00       -1.50      1.50 o 
  -3   9  13       14.16       17.51      2.50 o 
  -2   9  13       19.75       20.51      2.75 o 
  -1   9  13       18.75       22.27      1.62 o 
   0   9  13       30.30       31.33      1.98 o 
   1   9  13       82.31       91.44      3.09 o 
   2   9  13        0.25        0.50      1.50 o 
   3   9  13       65.44       56.27      3.50 o 
   4   9  13        3.48       -0.50      1.50 o 
   5   9  13        2.99        2.50      1.50 o 
   6   9  13        0.65       -1.25      1.50 o 
  -2  10  13        1.05        3.00      1.75 o 
  -1  10  13       15.57       16.96      1.62 o 
   0  10  13        0.12       -0.75      1.38 o 
   1  10  13       25.42       33.55      2.10 o 
   2  10  13       39.63       47.77      3.25 o 
   3  10  13       29.39       23.51      2.75 o 
   4  10  13        3.64        3.00      1.75 o 
   5  10  13        0.78       -1.00      1.50 o 
  -1  11  13        0.65       -1.50      1.75 o 
   0  11  13       11.69       10.85      1.50 o 
   1  11  13        7.72        9.98      3.13 o 
   2  11  13        1.38        3.50      1.75 o 
   3  11  13        5.68        6.75      2.00 o 
   4  11  13        6.52        5.25      2.00 o 
   5  11  13       16.22       13.75      2.25 o 
   0  12  13       41.51       54.71      2.63 o 
   1  12  13        2.84        5.62      1.38 o 
   2  12  13        7.67        6.99      2.00 o 
   3  12  13        0.60       -1.50      1.50 o 
   4  12  13        3.30        2.00      1.50 o 
   0  -5  14        1.72        0.00      1.50 o 
  -1  -4  14        0.03        0.00      1.50 o 
   0  -4  14        1.02        2.23      1.88 o 
   1  -4  14        0.02       -1.25      1.50 o 
   2  -4  14        1.74        1.50      1.75 o 
  -2  -3  14        0.09       -0.17      1.14 o 
  -1  -3  14        3.68        2.50      1.24 o 
   0  -3  14        0.09        0.92      2.63 o 
   1  -3  14        6.10        6.25      2.00 o 
   2  -3  14        4.09        8.50      2.25 o 
   3  -3  14        7.37       13.75      2.75 o 
  -3  -2  14        0.20        1.50      1.50 o 
  -2  -2  14       11.99       11.50      2.25 o 
  -1  -2  14        1.81        0.25      1.50 o 
   0  -2  14        2.69        3.25      1.75 o 
   1  -2  14        8.87       11.25      2.25 o 
   2  -2  14       18.35       17.51      2.50 o 
   3  -2  14        1.07        1.75      1.75 o 
   4  -2  14        0.01        1.25      1.75 o 
  -3  -1  14        2.50        2.75      1.75 o 
  -2  -1  14        8.64        5.25      2.00 o 
  -1  -1  14        1.66        1.50      1.75 o 
   0  -1  14        1.85        0.00      1.50 o 
   1  -1  14        0.02       -0.50      1.50 o 
   2  -1  14       13.47       15.51      2.50 o 
   3  -1  14        7.42        7.75      2.00 o 
   4  -1  14        1.62       -0.25      1.75 o 
  -3   0  14        1.20        2.50      1.75 o 
  -2   0  14        5.12        2.00      1.75 o 
  -1   0  14       11.29       12.75      2.25 o 
   0   0  14       54.48       45.27      3.25 o 
   1   0  14       16.72       21.51      2.75 o 
   2   0  14      101.20      111.04      5.25 o 
   3   0  14        0.14        1.00      1.75 o 
   4   0  14        1.26       -0.75      1.50 o 
   5   0  14        2.78        4.00      2.00 o 
  -3   1  14        6.03        8.50      2.25 o 
  -2   1  14        0.67        0.75      1.50 o 
  -1   1  14        6.06        7.50      2.00 o 
   0   1  14        5.10       11.75      2.00 o 
   1   1  14       66.41       73.52      4.25 o 
   2   1  14       69.07       55.77      4.00 o 
   3   1  14        0.17        0.25      1.75 o 
   4   1  14        4.73        4.25      2.00 o 
   5   1  14       18.44       19.26      3.00 o 
  -3   2  14        3.62        1.50      1.75 o 
  -2   2  14        1.56        1.50      1.75 o 
  -1   2  14        0.07       -0.50      1.50 o 
   0   2  14       10.58        9.50      1.75 o 
   1   2  14       38.87       41.51      3.50 o 
   2   2  14       99.53       99.03      5.00 o 
   3   2  14        0.00       -2.00      1.50 o 
   4   2  14       25.30       24.01      3.00 o 
   5   2  14        0.15       -2.25      1.50 o 
  -3   3  14        0.02        2.75      1.75 o 
  -2   3  14        1.10        2.00      1.75 o 
  -1   3  14        8.74        7.00      2.25 o 
   0   3  14        0.55       -0.36      0.96 o 
   1   3  14        1.24        0.00      1.50 o 
   2   3  14       81.96       77.03      4.25 o 
   3   3  14        5.12        3.50      1.75 o 
   4   3  14        8.86       10.50      2.25 o 
   5   3  14        5.42        5.50      2.25 o 
   6   3  14        3.26        4.75      2.00 o 
  -3   4  14        4.11        1.00      1.75 o 
  -2   4  14        7.06        6.00      2.00 o 
  -1   4  14        6.04        6.50      2.00 o 
   0   4  14        3.41        3.56      1.14 o 
   1   4  14        1.94        0.25      1.25 o 
   2   4  14       51.18       52.52      3.50 o 
   3   4  14       16.31       19.76      2.75 o 
   4   4  14        6.81        1.75      1.75 o 
   5   4  14        4.62        3.25      1.75 o 
   6   4  14        9.21        9.50      2.50 o 
  -3   5  14        6.68        9.00      2.25 o 
  -2   5  14        1.43        1.75      1.75 o 
  -1   5  14       45.62       37.76      3.25 o 
   0   5  14       13.90       10.50      1.38 o 
   1   5  14        9.70        4.50      1.50 o 
   2   5  14        0.04       -1.00      1.25 o 
   3   5  14        0.03        0.50      1.50 o 
   4   5  14      110.68      107.29      5.25 o 
   5   5  14        0.23        1.00      1.75 o 
   6   5  14        0.96        1.00      1.75 o 
  -3   6  14        4.21        3.00      2.00 o 
  -2   6  14        0.06       -0.25      1.50 o 
  -1   6  14       10.76        7.75      2.00 o 
   0   6  14        1.30        0.60      1.02 o 
   1   6  14        7.32        5.50      1.50 o 
   2   6  14       10.66        8.00      1.75 o 
   3   6  14        3.86        1.75      1.50 o 
   4   6  14        3.52        3.25      1.75 o 
   5   6  14       20.62       17.51      2.75 o 
   6   6  14       20.94       21.76      3.00 o 
  -3   7  14       26.19       20.26      3.00 o 
  -2   7  14        0.14        1.25      1.75 o 
  -1   7  14       22.44       20.76      2.75 o 
   0   7  14        4.63        2.06      1.38 o 
   1   7  14        1.33        1.75      1.25 o 
   2   7  14       23.66       22.26      2.50 o 
   3   7  14        0.52       -0.25      1.50 o 
   4   7  14        8.38        5.00      2.00 o 
   5   7  14        0.06       -1.00      1.50 o 
  -2   8  14        1.08        1.50      1.75 o 
  -1   8  14       22.34       24.76      3.00 o 
   0   8  14        2.53        2.50      1.06 o 
   1   8  14        2.99        3.29      1.14 o 
   2   8  14       10.72        8.00      1.75 o 
   3   8  14        3.26        2.50      1.50 o 
   4   8  14       20.92       20.01      2.75 o 
   5   8  14        0.04       -0.50      1.50 o 
  -2   9  14        0.21       -1.25      1.75 o 
  -1   9  14       29.59       29.51      3.25 o 
   0   9  14        1.80        1.42      1.02 o 
   1   9  14        3.95        5.94      1.32 o 
   2   9  14       22.61       27.01      2.75 o 
   3   9  14        0.24        0.50      1.25 o 
   4   9  14        0.05       -1.75      1.50 o 
   5   9  14        3.12        1.75      1.75 o 
  -1  10  14        0.43       -2.63      1.75 o 
   0  10  14       14.34       22.46      1.92 o 
   1  10  14        0.84       -0.48      1.38 o 
   2  10  14       61.99       68.27      4.00 o 
   3  10  14        9.40        9.50      2.00 o 
   4  10  14       10.00        9.25      2.00 o 
   0  11  14        5.37        5.76      1.38 o 
   1  11  14       22.40       25.55      2.10 o 
   2  11  14       19.72       20.14      2.03 o 
   3  11  14       15.86       15.26      2.50 o 
   0  -3  15        0.46        1.46      1.35 o 
   1  -3  15        4.37        5.50      2.00 o 
  -1  -2  15        3.40        5.75      2.00 o 
   0  -2  15        5.05        4.55      1.32 o 
   1  -2  15        8.00        8.25      2.25 o 
   2  -2  15       12.61       16.51      2.75 o 
   3  -2  15        0.06        2.75      2.00 o 
  -2  -1  15       17.92       18.51      2.75 o 
  -1  -1  15        4.75        4.00      2.00 o 
   0  -1  15       18.95       20.81      1.95 o 
   1  -1  15        1.82        0.75      1.75 o 
   2  -1  15       13.23       14.75      2.50 o 
   3  -1  15       36.78       44.52      3.75 o 
  -2   0  15        0.38       -1.50      1.75 o 
  -1   0  15        6.99        9.50      2.25 o 
   0   0  15        5.20        3.38      1.24 o 
   1   0  15       43.27       43.01      3.50 o 
   2   0  15       10.54       13.75      2.50 o 
   3   0  15       20.08       18.26      3.00 o 
   4   0  15        9.42       13.00      2.75 o 
  -2   1  15        2.38        3.25      2.00 o 
  -1   1  15        4.44        4.00      2.00 o 
   0   1  15        2.39        2.95      1.32 o 
   1   1  15       70.74       75.78      4.25 o 
   2   1  15        3.57        4.75      2.00 o 
   3   1  15        3.79        2.25      1.75 o 
   4   1  15        3.37        2.75      2.00 o 
  -2   2  15        0.90       -1.25      1.75 o 
  -1   2  15        2.00        1.50      2.00 o 
   0   2  15        5.13        3.40      1.32 o 
   1   2  15       33.92       34.51      3.25 o 
   2   2  15       38.34       39.76      3.50 o 
   3   2  15        0.01       -2.25      1.50 o 
   4   2  15        0.01        1.50      1.75 o 
  -2   3  15        3.29        4.25      2.00 o 
  -1   3  15        2.07        1.00      1.75 o 
   0   3  15        1.95        1.38      1.06 o 
   1   3  15       17.44       21.01      2.50 o 
   2   3  15        8.83        5.50      2.00 o 
   3   3  15        0.76       -0.25      1.50 o 
   4   3  15        6.42        7.25      2.25 o 
   5   3  15        1.17       -1.25      1.50 o 
  -2   4  15        0.08       -2.00      1.50 o 
  -1   4  15        1.01       -0.75      1.50 o 
   0   4  15        4.50        2.35      1.75 o 
   1   4  15        0.78        0.00      1.50 o 
   2   4  15        8.65        8.75      2.00 o 
   3   4  15        0.78        3.25      1.75 o 
   4   4  15        1.03        3.25      2.00 o 
   5   4  15        1.88        1.25      2.00 o 
  -2   5  15        4.36        6.00      2.25 o 
  -1   5  15        3.71        4.00      2.00 o 
   0   5  15        5.63        8.16      1.38 o 
   1   5  15        4.15        2.50      1.50 o 
   2   5  15        0.00        0.25      1.50 o 
   3   5  15        0.23       -1.75      1.50 o 
   4   5  15        1.59        2.00      1.75 o 
   5   5  15        3.69        5.00      2.00 o 
  -2   6  15        5.89       10.25      2.50 o 
  -1   6  15        0.14        0.75      1.75 o 
   0   6  15        3.88        3.47      1.20 o 
   1   6  15        0.41       -0.25      1.50 o 
   2   6  15        0.42       -0.25      1.50 o 
   3   6  15        4.14        4.50      1.75 o 
   4   6  15        3.11        2.50      1.75 o 
   5   6  15        1.82        2.75      1.75 o 
  -2   7  15        2.52       -0.50      1.75 o 
  -1   7  15        7.46        6.25      2.25 o 
   0   7  15       13.46       18.21      1.74 o 
   1   7  15        0.70       -1.00      1.25 o 
   2   7  15        7.15        4.50      1.75 o 
   3   7  15       23.39       22.76      2.75 o 
   4   7  15        1.27        2.75      1.75 o 
  -1   8  15        3.41       11.50      2.50 o 
   0   8  15        8.04        7.67      1.38 o 
   1   8  15        2.65        0.48      1.14 o 
   2   8  15        8.50        8.25      2.00 o 
   3   8  15        4.71        8.00      2.00 o 
   4   8  15        0.13        0.00      1.50 o 
   0   9  15       19.88       20.72      2.63 o 
   1   9  15        0.28       -0.71      1.25 o 
   2   9  15        5.63        2.25      1.75 o 
   3   9  15        1.40       -0.50      1.50 o 
   4   9  15        3.52        3.50      1.75 o 
   1  10  15       41.48       41.26      3.13 o 
   2  10  15        0.17        0.50      1.75 o 
   3  10  15        0.30       -2.25      1.50 o 
   0   0  16       13.05       17.26      2.75 o 
   1   0  16        0.08        2.25      2.00 o 
   2   0  16        0.63        1.00      1.75 o 
  -1   1  16        7.58        9.25      2.50 o 
   0   1  16        0.61        2.50      2.00 o 
   1   1  16        0.88        3.75      2.00 o 
   2   1  16        7.94        4.75      2.00 o 
   3   1  16        1.16        1.00      2.00 o 
  -1   2  16       42.02       48.77      3.75 o 
   0   2  16       10.40       14.50      2.75 o 
   1   2  16        7.38        5.00      2.00 o 
   2   2  16       13.06       11.75      2.50 o 
   3   2  16        0.08       -0.25      1.75 o 
  -1   3  16        1.27        2.00      2.00 o 
   0   3  16        0.93        0.50      2.00 o 
   1   3  16       17.71       15.76      2.50 o 
   2   3  16        2.26        1.75      1.75 o 
   3   3  16       10.62       10.25      2.25 o 
  -1   4  16        0.14       -0.50      1.75 o 
   0   4  16        1.93        2.50      2.00 o 
   1   4  16        4.61        3.75      1.75 o 
   2   4  16        8.40        7.75      2.25 o 
   3   4  16        0.41        0.25      1.75 o 
   4   4  16        0.28        1.00      2.00 o 
  -1   5  16        4.73        4.00      2.25 o 
   0   5  16        4.94        5.50      2.25 o 
   1   5  16       15.21       17.26      2.50 o 
   2   5  16        4.72        6.00      2.00 o 
   3   5  16        3.33        1.50      1.75 o 
   4   5  16        0.16       -1.50      1.75 o 
  -1   6  16        6.89        9.25      2.50 o 
   0   6  16        5.80        8.75      2.50 o 
   1   6  16        1.94        1.50      1.75 o 
   2   6  16        0.95        2.00      1.75 o 
   3   6  16       27.41       25.26      3.00 o 
   0   7  16        2.10        1.75      1.75 o 
   1   7  16        1.29        0.83      1.14 o 
   2   7  16        4.24        4.75      2.00 o 
   3   7  16       25.90       26.26      3.00 o 
   1   8  16        5.61        4.25      2.00 o 
   2   8  16        1.07       -2.25      1.50 o 
                                                 
